# Supplementary material for: A Preliminary proteomics-based assessment of biotic indicators in Central Mexican water bodies biotic indicators by proteomics in Mexican water bodies
Source: PLoS One. 2026 Feb 26;21(2):e0342705. doi: 10.1371/journal.pone.0342705 (PMC12944710; doi:10.1371/journal.pone.0342705)
Supplement: S1 Table — (XLSX) [file pone.0342705.s004.xlsx]

## Sheet: S1 Table
S1 Table. Protein peptides of viruses, archaea, and bacteria identified in collected samples with 100% identity match in the NCBI database.
Collection Site	Sequence	Protein Name	Molecular Function	Organism	NCBI Identifier	NCBI Score	Year
Pathogenic
Group I: Double-stranded DNA (dsDNA) viruses
Virus; no rank: Riboviria; Order: Herpesvirales; Family: Herpesviridae
1,5	TDGGVPGGGGSAPGAAGGAR	UL32 cleavage and packaging protein	controlling cleavage and packaging of virus	Varicellovirus bovinealpha 5	NP_954915.1	58.3	2018
3	ALFLPPIKLECEKTFTKLLLIAK	DNA polymerase catalytic subunit	DNA-directed DNA polymerase activity	Human herpesvirus 1	AAB29373.2	76.1	2018
5	KPFVHCTHFR	uracil-DNA glycosylase	catalytic activity	Meleagrid herpesvirus 1	NP_073295.1	38.4	2018
Virus; Family: Poxviridae
1,4,5,6	KVENSGGVENFK	74L	ATP binding	Yaba monkey tumor virus	NP_938329.1	40.1	2018
Group II: Single-stranded DNA (ssDNA) viruses
Virus; Family: Circoviridae
3	FRRRRAPIRRRRIRRRRTRʳ	capsid protein	DNA binding	Pigeon circovirus	QSX73407.1	66.8	2018
Group III: Double-stranded RNA (dsRNA) viruses
Virus; no rank: Riboviria; Family: Reoviridae
1	STVNAAKSMATSVMK	outer capsid protein	sialic acid binding	Rotavirus A	BAJ10674.1	49	2018
Group IV: Single-stranded RNA (ssRNA) viruses
Virus; no rank: Riboviria; Family: Tombusviridae
2,4,6	TQNIVVNTGK	P9 protein	transporting the viral nucleic acid into the cell	Betacarmovirus hibisci	AGN70383.1	34.1	2018
Virus; no rank: Riboviria; Order: Tymovirales; Family: Tymoviridae
4	AIPIFQTSLPVR	replication protein	catalytic activity	Tymovirus chayotis	NP_067737.1	41.4	2018
Virus; no rank: Riboviria; Phylum: Pisuviricota; Class: Pisoniviricetes; Order: Nidovirales; Family: Coronaviridae
3	ASSYKRNLLLFLARLLALLIYAPIʳ	orf3	involve in RNA synthesis and processing	Bat Coronavirus	WCC62659.1	77.8	2018
Virus; no rank: Riboviria; Class: Flasuviricetes; Order: Amarillovirales; Family: Flaviviridae
1	AFTEAMTQG	non-structural protein 5B, partial	uncharacterized function	Hepacivirus hominis	AAV35640.1	32	2018
2	NSSVPTATMRᵜ	E1, partial	viral envelope protein	Hepacivirus hominis	AHJ39376.1	34.6	2018
Group V: Single-stranded RNA (ssRNA) viruses - Negative-sense
Virus; no rank: Riboviria; Phylum: Negarnaviricota; Class: Monjiviricetes; Order: Mononegavirales; Family: Pneumoviridae
6	FRNTLLNGIADK	large polymerase	polymerase activity	Avian metapneumovirus	YP_009513228.1	40.9	2018
Virus; no rank: Riboviria; Phylum: Negarnaviricota; Class: Monjiviricetes; Order: Mononegavirales; Family: Paramyxoviridae
5	AVTAPATAQDSEDRR	nucleocapsid protein	structural molecule activity	Salem virus	YP_009094332.1	48.6	2018
Kingdom: Bacteria; Phylum: Bacteroidetes; Class: Bacteroidia; Order: Bacteroidales; Family: Porphyromonadaceae
2,6	KETTMTDVR	ribosome-associated translation inhibitor RaiA	DNA binding	Porphyromonas gingivalis	WP_021663652.1	32.9	2018
Kingdom: Bacteria; Phylum: Chlamydiae; Class: Chlamydiia; Order: Campylobacterales; Family: Chlamydiaceae
4,6	QEGAQTSSEVCSIEK	hypothetical protein	uncharacterized function	Chlamydia pneumoniae	WP_014517555.1	49.4	2018
1	GELHPQIAIYADANMKʳ	DNA-directed RNA polymerase subunit beta'	DNA-directed 5'-3' RNA polymerase activity	Chlamydia trachomatis	WP_009873719.1	55.8	2018
Kingdom: Bacteria; Phylum: Cyanobacteria ; Class: no rank; Order: Oscillatoriales; Family: Microcoleaceae
6	ILCFYGNNTRK	hypothetical protein Tery_1193	uncharacterized function	Trichodesmium erythraeum	ABG50550.1	40.5	2018
Kingdom: Bacteria; Phylum: Fusobacteria; Class: Fusobacteriia; Order: Fusobacteriales; Family: Fusobacteriaceae
3	KDTIEKGIKDLHDILGLKRFPRKʳ*	uvrABC system protein C	excinuclease ABC activity	Fusobacterium nucleatum ɫ	WP_029597699.1	76.6	2018
2	DDVDAMSMEK	glutamate formimidoyltransferase	glutamate formimidoytransferase activity	Fusobacterium periodonticums ɫ	WP_008793689.1	37.1	2018
Kingdom: Bacteria; Phylum: Pseudomonadota; Class: Alphaproteobacteria; Order: Rhizobiales; Family: Rhizobiaceae
6	AVSDLAPGSTDR	5-(carboxyamino)imidazole ribonucleotide synthase	protein histidine kinase activity	Agrobacterium fabrum	AYM59558.1	38.4	2018
4	LIQGIGASVGMTVAR*	MFS transporter	drug transmembrane transporter activity	Agrobacterium tumefaciensɫ	WP_172801660.1	48.6	2018
Kingdom: Bacteria; Phylum: Pseudomonadota; Class: Alphaproteobacteria; Order: Rhodobacterales; Family: Rhodobacteraceae
6	DADPASGKISVR	ABC transporter ATP-binding protein	ATP-binding	Paracoccus pantotrophus ɫ	WP_114669270.1	38.8	2018
1,2,3,6	AEGAAHSWDGTR*	ABC transporter ATP-binding protein	ATP-binding	Paracoccus denitrificans ɫ	WP_011747495.1	40.9	2018
Kingdom: Bacteria; Phylum: Pseudomonadota; Class: Alphaproteobacteria; Order: Rhodospirillales; Family: Rhodospirillaceae
2	MATMMMNDMAAR	glycosyltransferase family 4 protein	transferase activity	Rhodospirillum rubrum	WP_200294879.1	47.3	2018
Kingdom: Bacteria; Phylum: Pseudomonadota; Class: Alphaproteobacteria; Order: Rickettsiales; Family: Anaplasmataceae
6	AAAFSAALTEKAR	hypothetical protein	uncharacterized function	Anaplasma marginale ɫ	WP_011114288.1	40.5	2018
1,3,4,5	STEFGDDSDRALQKʳ	arginine--tRNA ligase	arginine-tRNA ligase activity	Anaplasma phagocytophilumɫ	WP_044142890.1	46.4	2018
2, 4, 6	VVITLTDNGNKTSQ	OmpA family protein	porin activity	Ehrlichia canis	WP_102574754.1	46	2018
Kingdom: Bacteria; Phylum: Pseudomonadota; Class: Alphaproteobacteria; Order: Rickettsiales; Family: Rickettsieae
1	DFEDTLDLVQRʳ	tRNA methylthiotransferase MiaB	methylthiotransferase activity	Rickettsia typhi	WP_011191226.1	39.2	2018
Kingdom: Bacteria; Phylum: Pseudomonadota; Class: Alphaproteobacteria; Order: Sphingomonadales; Family: Sphingomonadaceae
2	VEENFGASLSPGDTFR	ligase-associated DNA damage response DEXH box helicase	helicase activity	Novosphingobium aromaticivoransɫ	WP_011446949.1	52.8	2018
5	ISKIFAAVNIGSFR	cell division protein FtsA	FtsZ-dependent cytokinesis	Novosphingobium aromaticivoransɫ	WP_011444797.1	46.4	2018
6	NILIGDEYSITRK*	penicillin-binding protein	penicillin binding	Novosphingobium sp.ɫ	WP_011445959.1	45.2	2018
1,2,3,4,6	TVRWGSDVKᵜ*	amidohydrolase family protein	hydrolase activity	Sphingopyxis alaskensis	WP_011541538.1	32.5	2018
1,3,4,5	TTQDWIVTPLVR	CusA/CzcA family heavy metal efflux RND transporter	cation transmembrane transporter activity	Sphingopyxis sp.	WP_095388924.1	43.5	2018
2,6	IGRLTLSDFR	DNA replication and repair protein RecF	single-stranded DNA binding	Sphingobium sp.	WP_188062003.1	34.6	2018
6	TSSASSAPPKGSPR	ATP-binding cassette domain-containing protein	ATPase activity	Polaromonas sp. ɫ	WP_011484147.1	43.1	2018
Kingdom: Bacteria; Phylum: Pseudomonadota; Class: Betaproteobacteria; Order: Burkholderiales; Family: Alcaligenaceae
1	LMYVVNSVARSLK	HlyD family efflux transporter periplasmic adaptor subunit	transporter activity	Bordetella avium	WP_119536222.1	44.3	2018
6	FAGALAGKVR	hypothetical protein	uncharacterized function	Bordetella avium	WP_110139120.1	32	2018
6	LVFSHVRGMLVʳᵜ*	hemagglutinin N-terminal domain-containing protein	host-cell binding and infection	Bordetella bronchiseptica	WP_080605960.1	38.8	2018
3	GAMRAMSKVMTSTAYWʳᵜ*	ubiquinone biosynthesis protein	metal ion binding	Bordetella pertussis	CFM17824.1	57.5	2018
Kingdom: Bacteria; Phylum: Pseudomonadota; Class: Betaproteobacteria; Order: Burkholderiales; Family: Burkholderiaceae
6	ANDNFTTGLEIR	hypothetical protein	uncharacterized function	Burkholderia lata	WP_174954758.1	41.4	2018
2,6	MNQKFSGEVGLVAGR	phage-encoded membrane protein	uncharacterized function	Burkholderia pseudomallei	WP_038798608.1	49.8	2018
6	AAQFALAALSNNTFTR*	IclR family transcriptional regulator	transcriptional regulator activity	Burkholderia sp.	WP_205818945.1	51.5	2018
6	LSWCVSLALWNRKᵜ	glucosidase	mannosyl-oligosaccharide glucosidase activity	Burkholderia sp.	WP_013342244.1	47.7	2018
2,4,6	FVDTVADNASSARᵜ	2-keto-4-pentenoate hydratase	2-oxopent-4-enoate hydratase activity	Burkholderia sp.	WP_089486786.1	42.2	2018
6	LYEAVSTMASR	hypothetical protein	uncharacterized function	Burkholderia sp.	WP_124902166.1	38	2018
6	ANVTAATVSNVLR	LacI family transcriptional regulator	DNA binding	Burkholderia sp.	WP_206146978.1	41.4	2018
6	LANVSAEIGEDGAR	SDR family oxidoreductase	oxidoreductase activity	Burkholderia thailandensis	WP_009907157.1	44.8	2018
2	TMSEGVYGNQAAGR	transcriptional regulator, MarR family	DNA-binding transcription factor activity	Burkholderia thailandensis	ABC36349.1	46.9	2018
Kingdom: Bacteria; Phylum: Pseudomonadota; Class: Betaproteobacteria; Order: Neisseriales; Family: Chromobacteriaceae
6	LSYGELSARVAQLGR*	synthetase CbsF	phosphopantetheine binding	Chromobacterium violaceum ɫ	AAQ59905.1	48.1	2018
6	ASSGSPALVDGQR	alanine racemase	alanine racemase activity	Chromobacterium violaceum ɫ	WP_087698359.1	40.5	2018
2,4,6	TVGRMLIDPENAR*	ABC transporter ATP-binding protein	transmembrane transporter activity	Chromobacterium violaceum ɫ	WP_011135056.1	45.6	2018
Kingdom: Bacteria; Phylum: Pseudomonadota; Class: Betaproteobacteria; Order: Neisseriales; Family: Neisseriaceae
2	AEATKENSLVIGRʳ	surface exposed protein	pathogenesis	Neisseria gonorrhoeae	WP_200899916.1	42.2	2018
3	EPHSVSLIAVSK*	YggS family pyridoxal phosphate-dependent enzyme	pyridoxal 5'-phosphate	Neisseria gonorrhoeae	WP_003704737.1	39.2	2018
1	HSACVSDFAAADR*	fumarylacetoacetate hydrolase family protein	catalytic activity	Neisseria meningitidis	WP_202052780.1	43.5	2018
2,6	GTDTVKQTYKʳ*	putative glycerol-3-phosphate acyltransferase PlsX	phosphate:acyl-[acyl carrier protein] acyltransferase activity	Neisseria meningitidis	ADO32327.1	34.6	2018
Kingdom: Bacteria; Phylum: Pseudomonadota; Class: Gammaproteobacteria; Order: Enterobacterales; Family: Enterobacteriaceae
1	AEELLNTAMTKʳ	FMN-dependent NADH-azoreductase	cofactor	Enterococcus faecalis	WP_142966500.1	38	2018
6	FRQTPPQVTASDGʳ	enterobactin transporter EntS	enterobactin transmembrane transporter activity	Escherichia coli	EFI3595412.1	43.9	2018
1	AFRDVAPEMTSSAR	type VI secretion system protein TssA	transmembrane transport	Escherichia coli	EFO0641645.1	47.3	2018
2	DALAAAIWQREQEALANLPAGLSDLPTDNLYLQPLNMVGVSALKʳᵜ	arsenical pump-driving ATPase [Enterobacteriaceae]	ATPase-coupled arsenite transmembrane transporter activity	Escherichia coli	SQC99507.1	90.5	2018
2	AGKSMPPLILR	type 1 fimbrial protein	cell adhesion	Escherichia coli	EFE3852513.1	38	2018
4	AAQTQSSGLTAR	flagellar hook-associated protein FlgK	structural molecule activity	Escherichia coli	EFM8016090.1	37.5	2018
1	ANPAPGTTAK	fimbrial protein	cell adhesion	Escherichia coli	QKP97405.1	32.5	2018
1	AIPEGAVDNAQLRʳᵜ	ketol-acid reductoisomerase	reductase activity	Escherichia coli	ETE11249.1	43.1	2018
2	AAKESMSYMK	TRAP transporter substrate-binding protein	transmembrane transport	Escherichia coli	WP_113335835.1	36.3	2018
1	DANDYLGSALLRʳ	deferrochelatase/peroxidase EfeB	deferrochelatase/peroxidase activity	Escherichia coli	WP_160445653.1	40.1	2018
1	AQEVASDDK*	Acriflavin resistance periplasmic protein	transmembrane transporter activity	Klebsiella pneumoniae	AHM80978.1	30.3	2018
2	SAAMATGATLEFʳ	HemX	oxidoreductase activity	Proteus mirabilis	Q51887.1	39.2	2018
4	DDTILTHPVFNR	aminomethyl-transferring glycine dehydrogenase	glycine dehydrogenase (decarboxylating) activity	Salmonella enterica	EBG4357073.1	43.1	2018
2	KSLGLTSVTSEMRʳ	E3 ubiquitin--protein ligase	catalytic activity	Salmonella enterica	EDG7334744.1	42.6	2018
4	AAGMKVVSIEWLR	citrate lyase subunit alpha	citrate (pro-3S)-lyase activity	Salmonella enterica	CDY99904.1	45.6	2018
1	AALEAETLSLSR	aldo/keto reductase family oxidoreductase	oxidoreductase activity	Salmonella enterica	MMV85415.1	38	2018
2,6	GCSNCNNKʳ	transcriptional regulator HilD	DNA-binding transcription factor activity	Salmonella enterica	EGW2353686.1	29.9	2018
1	ACLTPEMLK	outer membrane usher protein	fimbrial usher porin activity	Salmonella enterica	ONF91024.1	33.3	2018
3	GAMSRGGGVQRQH	hypothetical protein	uncharacterized function	Salmonella enterica	EHT1484388.1	43.5	2018
5	RPPGTLRTAWHKᵜ	peptide ABC transporter permease SapC	transmembrane transport	Shigella dysenteriae	WP_023636946.1	43.1	2018
1	AQQLATGSGKVRᵜ	LexA-regulated predicted protein	transcriptional regulator activity	Shigella flexneri	EGD4839661.1	38	2018
Kingdom: Bacteria; Phylum: Pseudomonadota; Class: Gammaproteobacteria; Order: Legionellales; Family: Coxiellaceae
2,4,6	AKAIAAMNDPDMK	HAMP domain-containing protein	phosphorelay sensor kinase activity	Coxiella burnetii	WP_103093547.1	45.6	2018
Kingdom: Bacteria; Phylum: Pseudomonadota; Class: Gammaproteobacteria; Order: Legionellales; Family: Legionellaceae
1,4,6	AGIIAAGVDGVK	BON domain-containing protein	membrane binding domain	Legionella pneumophila	HAT7745786.1	37.5	2018
3,6	FFSLSGLLLFK	glycosyltransferase family 2 protein	glycosyltransferase activity	Legionella pneumophila	HAU0358735.1	37.1	2018
Kingdom: Bacteria; Phylum: Pseudomonadota; Class: Gammaproteobacteria; Order: Pasteurellales; Family: Pasteurellaceae
3	ASEAAEEGGDEHHWRRNVFAPLKʳᵜ	chromosome partition protein mukF	calcium ion binding	Pasteurella multocida	WP_071522954.1	77.4	2018
3	GPNGVGMFTSGQSTIFʳᵜ	periplasmic nitrate reductase	reductase activity	Glaesserella parasuis	EQA12745.1	53.2	2018
Kingdom: Bacteria; Phylum: Pseudomonadota; Class: Gammaproteobacteria; Order: Pseudomonadales; Family: Moraxellaceae
6	DLMHQMTDISVRʳ	phosphoenolpyruvate carboxylase	phosphoenolpyruvate carboxylase activity	Acinetobacter baylyi ɫ	WP_120430900.1	44.8	2018
Kingdom: Bacteria; Phylum: Pseudomonadota; Class: Gammaproteobacteria; Order: Pseudomonadales; Family: Pseudomonadaceae
1	VFPVAGSAYTYTR	APC family permease	transmembrane transporter activity	Pseudomonas aeruginosa ɫ	SKC17225.1	44.3	2018
3	WLECAWHPGLLR	DUF1656 domain-containing protein	uncharacterized function	Pseudomonas aeruginosa ɫ	WP_134613901.1	46.4	2018
1,5	WSDYGFGDA	UbiD family decarboxylase	carboxy-lyase activity	Pseudomonas aeruginosa ɫ	WP_176604172.1	33.7	2018
1,3,4,5	FGRGHIIGPLVAR*	Acetyltransferase	acetyltransferase activity	Pseudomonas amygdali	KPX68219.1	43.9	2018
2	ARFVAHFSLNDR*	membrane-targeted effector domain-containing toxin	membrane targeting	Pseudomonas entomophila	WP_011535446.1	41.8	2018
1,3,4,5	ASSDSVAYR*	PepSY domain-containing protein	regulator of peptidase activity	Pseudomonas entomophila	WP_213658274.1	29.9	2018
6	ASISELVSTNGVMK	SecC motif-containing protein	chaperone activity	Pseudomonas syringae	WP_011269088.1	45.6	2018
6	AGSAYVGKR*	ATP-dependent DNA ligase	DNA ligase (ATP) activity	Pseudomonas syringae	RMV42613.1	37.1	2018
2,6	AGMLSLMQTTIR	type III secretion protein HrpG	determinant of pathogenicity	Pseudomonas syringae	AAC34755.1	42.2	2018
6,4	TPGDSISLISAK*	uncharacterized protein ALO85_04908	uncharacterized function	Pseudomonas syringae	KPZ04833.1	38.4	2018
Kingdom: Bacteria; Phylum: Pseudomonadota; Class: Gammaproteobacteria; Order: Thiotrichales; Family: Francisellaceae
Kingdom: Bacteria; Phylum: Pseudomonadota; Class: Gammaproteobacteria; Order: Vibrionales; Family: Vibrionaceae
2	AGEELTIDVNFPEEYHAENLKʳ	trigger factor	peptidyl-prolyl cis-trans isomerase activity	Allivibrio fischeri ɫ	WP_011261489.1	71.5	2018
2	ATWMNPK*	tRNA uridine-synthesis enzyme MnmG	tRNA uridine-5-carboxymethylaminomethyl activity	Vibrio sp.	GAJ73452.1	28.6	2018
1	APRREERAEAKPEAAʳ*	30S ribosomal protein S6	structural constituent of ribosome	Vibrio sp.	WP_010443890.1	49.4	2018
1	YTQFEVRGDKʳ*	tRNA-dihydrouridine synthase C	catalyic activity and cofactor	Vibrio cholerae	CSB49621.1	36.3	2018
2	AATTATVAQTVSKʳ	murein hydrolase activator NlpD	murein hydrolase activity	Vibrio cholerae	WP_019829696.1	40.1	2018
2,4,6	SADLLNAKAS	cytochrome d ubiquinol oxidase subunit III	oxidoreductase activity	Vibrio cholerae	CSH83666.1	31.6	2018
6	AAELTSHK*	helicase PriA essential for oriC/DnaA-independent DNA replication	helicase activity	Vibrio cholerae	AYC04203.1	26.9	2018
1,3,5,6	ELEVHDSGAIVKSGK	MSHA biogenesis protein MshQ	extracellular electron transfer	Vibrio vulnificus ɫ	WP_072614956.1	48.1	2018
2,4,6	SMTTMEQGSDVK*	undecaprenyl-phosphate glucose phosphotransferase	transferase activity	Vibrio vulnificusɫ	WP_130190952.1	42.2	2018
6	VEALYIETFC*	DNA-binding protein VF530	DNA-binding	Vibrio vulnificusɫ	HAS6222216.1	37.1	2018
Kingdom: Bacteria; Phylum: Pseudomonadota; Class: Gammaproteobacteria; Order: Xanthomonadales; Family: Xanthomonadaceae
2,6	ATLQTKLATER*	DUF885 domain-containing protein	uncharacterized function	Xanthomonas sp.	WP_115529412.1	36.3	2018
6	NPHVQSVLGSSGLR	alpha/beta hydrolase	hydrolase activity	Xanthomonas oryzae	RBL15247.1	45.2	2018
2	GPSLPWGGIATAETR	acetylornithine deacetylase	acetylornithine deacetylase activity	Xylella fastidiosa	WP_020852343.1	49.8	2018
5	SIGVTLYFGHRK	metalloprotease PmbA	metallopeptidase activity	Xylella fastidiosa	WP_042463041.1	41.4	2018
Kingdom: Bacteria; Phylum: Pseudomonadota; Class: Gammaproteobacteria; Order: Enterobacterales; Family: Yersiniaceae
2,6	AAITQVMR	replication endonuclease	replication	Yersinia sp.	WP_259464409.1	29.1	2018
Kingdom: Bacteria; Phylum: Pseudomonadota; Class: Epsilonproteobacteria; Order: Campylobacterales; Family: Campylobacteraceae
2	NRTIMITEAGISKʳ*	preprotein translocase subunit SecA	metal ion binding	Campylobacter sp.	WP_009651109.1	44.8	2018
2	LFKLALSLNGSALGK*	diaminohydroxyphosphoribosylaminopyrimidine deaminase	deaminase activity	Campylobacter sp.	WP_142681078.1	46.4	2018
Kingdom: Bacteria; Phylum: Pseudomonadota; Class: Epsilonproteobacteria; Order: Campylobacterales; Family: Helicobacteraceae
5	KQTQELLEKPSK	hypothetical protein	uncharacterized function	Helicobacter hepaticus	WP_011115472.1	40.5	2018
4	KIDETTLPSPAQK	oxygen-independent coproporphyrinogen III oxidase	coproporphyrinogen oxidase activity	Helicobacter hepaticus	WP_011115815.1	43.5	2018
4	IFDAKPRDYAR*	YihY family inner membrane protein	hydrolase activity	Helicobacter pylori	WP_097695180.1	39.7	2018
2,6	VDYHQMSVR	LptF/LptG family permease	transporter activity	Helicobacter sp.	WP_034369599.1	34.6	2018
2	GGTQATYEQSQKʳ*	3-deoxy-8-phosphooctulonate synthase	3-deoxy-8-phosphooctulonate synthase activity	Helicobacter sp.	WP_011114882.1	40.1	2018
2	VFSHFNISYK	PLP-dependent transferase	cystathionine gamma-synthase activity	Helicobacter sp.	WP_034367351.1	36.7	2018
1	FNDFFDWLTHK*	multidrug efflux RND transporter permease subunit	efflux transmembrane transporter activity	Helicobacter sp.	WP_034343536.1	43.1	2018
Kingdom: Bacteria; Phylum: Spirochaetes; Class: Spirochaetia; Order: Leptospirales; Family: Leptospiraceae
4,6	VPTIVSIASKʳ*	NAD(P)H-dependent glycerol-3-phosphate dehydrogenase	glycerol-3-phosphate dehydrogenase [NAD+] activity	Leptospira sp	WP_004751451.1	32.9	2018
Kingdom: Bacteria; Phylum: Spirochaetes; Class: Spirochaetia; Order: Spirochaetales; Family: Spirochaetaceae
6	AQEMMDKYIK	hypothetical protein	uncharacterized function	Treponema denticola	WP_002687518.1	38.8	2018
1,2,3,4,5,6	ISAPVQYWEDVKʳ	substrate-binding domain-containing protein	carbohydrate transport	Treponema pallidum	WP_138561172.1	43.9	2018
Kingdom: Bacteria; Phylum: Actinobacteria; Class: Actinobacteria; Order: Corynebacteriales; Family: Corynebacteriaceae
1,3,4,5	NFAGVKYSAʳ*	tyrosine--tRNA ligase	tyrosine-tRNA ligase activity	Corynebacterium diphtheriae	CAB0799502.1	30.8	2018
6	AAEDYAQQG*	shikimate 5-dehydrogenase	shikimate 3-dehydrogenase (NADP+) activity	Corynebacterium diphtheriae	CAB0746759.1	31.2	2018
Kingdom: Bacteria; Phylum: Actinobacteria; Class: Actinobacteria; Order: Corynebacteriales; Family: Mycobacteriaceae
6	EQDGEEMTSSPIDRᵜ	recombinase family protein	DNA recombination	Mycobacterium avium	AAL23624.1	49	2018
4	TVKVGTVADTAVGGRʳ	Aconitate hydratase A	2-methylisocitrate dehydratase activity	Mycobacterium avium	O08451.1	46.4	2018
1	GITTAGPVLEAGLR	esterase	hydrolase activity	Mycobacterium avium paratuberculosis	ETB37933.1	44.3	2018
2,4,6	TSSTPPPKATKᵜ	long-chain-fatty-acid--CoA ligase FadD2	ligase activity	Mycobacterium sp	WP_099962340.1	35.8	2018
1,4,6	QPADVAALAKʳ*	16S rRNA m5C967 methyltransferase	methyltransferase activity	Mycobacterium tuberculosis	AUS50506.1	32.5	2018
1	AEAMSDEKSASPVWCRʳ	hypothetical protein	uncharacterized function	Mycobacterium tuberculosis	WP_215730161.1	55.8	2018
1,3,5	WYTASQESETARV	metal-dependent hydrolase	hydrolase activity	Mycolicibacterium gilvum ɫ	WP_115327711.1	45.6	2018
6	AADFMAPFAPSGR	SAM-dependent methyltransferase	methyltransferase activity	Mycolicibacterium sp.	WP_193048481.1	44.3	2018
3	TMAILADAGIATR	glycosyltransferase family 1 protein	transferase activity	Mycolicibacterium sp.	WP_011782387.1	43.1	2018
Kingdom: Bacteria; Phylum: Actinobacteria; Class: Actinobacteria; Order: Micrococcales; Family: Microbacteriaceae
4	LGQDRIDSAAGNDR	hypothetical protein	uncharacterized function	Leifsonia xyli	WP_041767536.1	46	2018
Kingdom: Bacteria; Phylum: Actinobacteria; Class: Actinobacteria; Order: Streptomycetales; Family: Streptomycetaceae
2	AAHQATIRALVQAVDIK*	HD-GYP domain-containing protein	hydrolase activity	Streptomyces sp.ɫ	WP_215025289.1	54.9	2018
2	ADEVYLLAHGKVEK*	cyclic nucleotide-binding domain-containing protein	DNA-binding	Streptomyces sp.ɫ	WP_077796549.1	46.9	2018
1,3,4,5,6	FIPLGSGSFRAR*	cytochrome P450	heme binding	Streptomyces sp.ɫ	WP_027761883.1	40.1	2018
2,4,6	AHNNAASSGGRʳ*	transcription termination factor Rho	RNA-dependent ATPase activity	Streptomyces sp.ɫ	WP_134656048.1	35	2018
1,3,4,5	MTGSDGSGDNGPVR*	putative ATPase	ATPase activity	Streptomyces sp.ɫ	TDT36227.1	46	2018
6	QQAPSSRFGGLR*	STAS domain-containing protein	uncharacterized function	Streptomyces sp.ɫ	WP_104631297.1	39.7	2018
Kingdom: Bacteria; Phylum: Firmicutes; Class: Bacilli; Orden: Bacillales; Family: Bacillaceae
5	VSNKSGEEANESHK	heptaprenyl diphosphate synthase component 1	trans-hexaprenyltranstransferase activity	Bacillus anthracis	AAT53742.1	45.6	2018
Kingdom: Bacteria; Phylum: Firmicutes; Class: Bacilli; Orden: Bacillales; Family: Listeriaceae
Kingdom: Bacteria; Phylum: Firmicutes; Class: Bacilli; Order: Lactobacillales; Family: Streptococcaceae
Kingdom: Bacteria; Phylum: Firmicutes; Class: Clostridia; Order: Clostridiales; Family: Clostridiaceae
6	TNNTGFFSGNR*	DEAD/DEAH box helicase family protein	DNA binding	Clostridium cochlearium	WP_111921822.1	38	2018
6	IDGMTCAACAK	copper-translocating P-type ATPase	ATPase-coupled cation transmembrane transporter activity	Clostridium difficile	WP_074438708.1	39.2	2018
1	AEHYGLCK	class II aldolase/adducin family protein	L-fuculose-phosphate aldolase activity	Clostridium difficile	WP_021359430.1	29.9	2018
6	IVSPNQMGYFVGK	ribonuclease R	exoribonuclease II activity	Clostridium difficile	WP_070441906.1	46	2018
6	FFSNNPTSVKSK*	hypothetical protein CLPUN_34370	uncharacterized function	Clostridium puniceum	OOM75196.1	40.5	2018
6	DMDGEKVISTMYNR	endolytic transglycosylase MltG	lytic endotransglycosylase activity	Clostridium tetani	WP_130005380.1	51.1	2018
3	EEFISFIRGITEK	HAD-IB family hydrolase	phosphoserine phosphatase activity	Clostridium tetani	WP_129133230.1	45.6	2018
5	TIIGITSANKDPR	terpene cyclase/mutase family protein	catalytic activity	Clostridium tetani	WP_039260745.1	43.5	2018
6	SSKIGDMNTALR	DUF4430 domain-containing protein	uncharacterized function	Clostridium tetani	WP_129032039.1	40.5	2018
Kingdom: Bacteria; Phylum: Mycoplasmatota; Class: Mollicutes; Order: Mycoplasmoidales; Familly: Mycoplasmoidaceae
6	QVGAKMEGNDSSNK	terminal organelle assembly protein TopJ	unfolded protein binding	Mycoplasmoides gallisepticum	WP_011884247.1	46.4	2018
2,6	KIFHTNDEHGR*	5'-nucleotidase C-terminal domain-containing protein	catalyse the hydrolysis of phosphate esterified at carbon 5' of the ribose and deoxyribose portions	Mycoplasma procyoni	WP_205842819.1	40.1	2018
2,4	EGNLTNSFITTR*	DUF1410 domain-containing protein	uncharacterized function	Ureaplasma urealyticum	WP_141918098.1	40.9	2018
Non-pathogenic
Kingdom: Archaea; Phylum: Crenarchaeota; Class: Thermoprotei; Order: Sulfolobales; Family: Sulfolobaceae
2	MLENSILLSAKSGVK	glycosyltransferase	glycosyltransferase activity	Saccharolobus solfataricus	WP_009991229.1	48.6	2018
Kingdom: Archaea; Phylum: Euryarchaeota ; Class: Halobacteria; Order: Halobacteriales ; Family: Haloarculaceae
1,3,5	RGDEWILNPGPETK	potassium channel family protein	transport activity	Natronomonas pharaonis	WP_011321840.1	49.8	2018
Kingdom: Archaea; Phylum: Euryarchaeota; Class: Methanococci; Order: Methanococcales; Family: Methanococcaceae
2	TVEKMITVTGVK	coenzyme F430 synthase	ATP binding	Methanococcus maripaludis	WP_013998629.1	40.9	2018
Kingdom: Archaea; Phylum: Euryarchaeota; Class: Methanomicrobia; Order: Methanosarcinales; Family: Methanosarcinaceae
3,5	KMSVYSNGILLFR	NUDIX hydrolase	hydrolase activity	Methanosarcina mazei	AGF98669.1	45.6	2018
1,2,3,6,4,5	AHAKTSGTK	glycine--tRNA ligase	ligase activity	Methanococcoides burtonii	WP_011499012.1	29.1	2018
Kingdom: Archaea; Phylum: Euryarchaeota; Class: Methanomicrobia; Order: Methanomicrobiales; Family: Methanospirillaceae
6	ANASLGSNMPYEK	IS1182-like element ISMhu1 family transposase	transposase activity	Methanospirillum hungatei	WP_011447217.1	44.3	2018
Kingdom: Archaea; Phylum: Euryarchaeota; Class: Thermococci; Order: Thermococcales; Family: Thermococcaceae
2	KKAKVDPLMCWGCGGCAQVCPFDAFEKVREGʳᵜ	indolepyruvate ferredoxin oxidoreductase subunit alpha	indolepyruvate ferredoxin oxidoreductase activity	Pyrococcus abyssi	WP_010868411.1	106	2018
1,3,4,5	NVQLAILSGLQALTK	ADP-dependent glucokinase	glucokinase activity	Pyrococcus furiosus	WP_011011427.1	47.7	2018
Kingdom: Archaea; Phylum: Euryarchaeota; Class: Thermoplasmata; Order: Thermoplasmatales; Family: Picrophilaceae
6	MLHDVGVDIINDR*	diphosphomevalonate decarboxylase	decarboxylase activity	Picrophilus torridus	WP_011178157.1	46.9	2018
Kingdom: Bacteria; Phylum: Bacteroidetes; Class: Flavobacteriia; Order: Flavobacteriales; Family: Flavobacteriaceae
6	VDAATNGGCRR	hydroxymethylglutaryl-CoA lyase	lyase activity	Psychroflexus torquis	WP_041758401.1	37.1	2018
Kingdom: Bacteria; Phylum: Chlorobi; Class: Chlorobia; Order: Chlorobiales; Family: Chlorobiaceae
6	SYRWSSSAK	DUF4136 domain-containing protein	uncharacterized function	Chlorobium phaeobacteroides	WP_011745491.1	32	2018
1,3,5	NARFFDDEYEK	DEAD/DEAH box helicase	helicase activity	Chlorobium phaeobacteroides	WP_011745773.1	40.9	2018
Kingdom: Bacteria; Phylum: Cyanobacteria; Class: no rank; Order: Chroococcales; Family: Aphanothecaceae
3	GDEAVKHDCLGRʳ	serine hydroxymethyltransferase	glycine hydroxymethyltransferase activity	Rippkaea orientalis	WP_012594115.1	41.4	2018
Kingdom: Bacteria; Phylum: Cyanobacteria ; Class: no rank; Order: Synechococcales; Family: Synechococcaceae
2,4,6	EHSDSMQDK	hypothetical protein DOP62_00255	regulation of transcription	Synechococcus elongatus	AZB71364.1	33.3	2018
6	MAPAGEGSTGTLR	hypothetical protein	uncharacterized function	Synechococcus sp.	WP_186497060.1	42.2	2018
Kingdom: Bacteria; Phylum: Cyanobacteria ; Class: no rank; Order: Synechococcales; Family: Merismopediaceae
2	ITGNASAIVSNAARʳᵜ	C-phycocyanin beta chain	protein-chromophore linkage	Synechocystis sp	WP_010871861.1	43.9	2018
Kingdom: Bacteria; Phylum: Deinococcus-Thermus; Class: Deinococci; Order: Deinococcales; Family: Deinococcaceae
4,6	LAFYMLGPQAGPAEEʳ	redox-sensing transcriptional repressor Rex	DNA-binding transcription factor activity	Deinococcus radiodurans	Q9RVT3.1	51.5	2018
6	MIFAKVENQGAA	PIN/TRAM domain-containing protein	membrane-associated nuclease activity	Deinococcus geothermalis	MBI0444581.1	41.4	2018
Kingdom: Bacteria; Phylum: Deinococcus-Thermus; Class: Deinococci; Order: Thermales; Family: Thermaceae
6	GDEILTPLKAHPRʳ	cyclic di-GMP phosphodiesterase response regulator RpfG	phosphorelay signal transduction system	Thermus thermophilus	VCU53004.1	44.3	2018
Kingdom: Bacteria; Phylum: Elusimicrobia; Class: Endomicrobia; Order: Endomicrobiales; Family: Endomicrobiaceae
2	AGTKAGNKGSDAAMSAIEMVNLYSʳ	6,7-dimethyl-8-ribityllumazine synthase	6,7-dimethyl-8-ribityllumazine synthase activity	Candidatus Endomicrobium trichonymphae	WP_096525728.1	76.6	2018
Kingdom: Bacteria; Phylum: Planctomycetes ; Class: Candidatus Brocadiae; Order: Candidatus Brocadiales; Family: Candidatus Brocadiaceae
2,4,6	MLCSVMAHRQIK	unknown protein	uncharacterized function	Candidatus Kuenenia stuttgartiensis	CAJ75383.1	44.8	2018
1	TQGKEVFIGGICK	glutamate N-acetyltransf/amino-acid acetyltransferase ArgJ	methione N-acetyltransferase activity	Candidatus Kuenenia stuttgartiensis	WP_099324830.1	44.3	2018
Kingdom: Bacteria; Phylum: Planctomycetes; Class: Planctomycetia; Order: Planctomycetales; Family: Planctomycetaceae
2	AIATTYDQSK	alpha-2-macroglobulin	endopeptidase inhibitor activity	Rhodopirellula baltica	EGF27514.1	34.1	2018
Kingdom: Bacteria; Phylum: Planctomycetota; Class: Phycisphaerae; Order: Phycisphaerales; Family: Phycisphaeraceae
3	IPIIDGDGKʳ	KpsF/GutQ family sugar-phosphate isomerase	Catalityc	Phycisphaerales bacterium	MCC5786699.1	31.6	2018
Kingdom: Bacteria; Phylum: Pseudomonadota; Class: Alphaproteobacteria; Order: Caulobacterales; Family: Caulobacteraceae
6	KFSFSMGLFGQGAK*	putative urea ABC transporter substrate-binding protein	urea transport and metabolism	Caulobacter rhizosphaerae	WP_163233184.1	46.9	2018
1,4,5	ARVPVEMGSAAWK	alpha-amylase	alpha amylasa activity	Caulobacter vibrioides	WP_181242810.1	45.2	2018
Kingdom: Bacteria; Phylum: Pseudomonadota; Class: Alphaproteobacteria; Order: Rhizobiales; Family: Rhizobiaceae
4,6	AAKGELTIMASGSR	NAD(P)-dependent oxidoreductase	NADP binding	Rhizobium etli	WP_011428652.1	44.8	2018
1	MAFLEQELGGAVDLMR	FAD-binding protein	FAD binding	Rhizobium leguminosarum	WP_130655884.1	55.4	2018
1,3	AAAFGCDISYFAR*	hypothetical protein	uncharacterized function	Rhizobium leguminosarum	WP_129421308.1	44.8	2018
2	ESNISSSEPTVKSTR*	Rne/Rng family ribonuclease	endoribonuclease activity	Rhizobium sp.	WP_007626127.1	48.1	2018
3	FADLADPSFTQYEEHᵜ	replicative DNA helicase	DNA helicase activity	Rhizobium sp.	MBB3743297.1	52.8	2018
4	MGPDPMTATF*	oxidoreductase	oxidoreductase activity	Rhizobium sp.	WP_210295774.1	37.5	2018
Kingdom: Bacteria; Phylum: Pseudomonadota; Class: Alphaproteobacteria; Order: Rhizobiales; Family: Phyllobacteriaceae
2	LKTASGGCAISASK	hypothetical protein	uncharacterized function	Mesorhizobium sp.	WP_136090718.1	43.1	2018
5	ACHEAALPLAATTR	tetratricopeptide repeat protein	isomerase activity	Mesorhizobium sangaii	WP_184873128.1	46	2018
Kingdom: Bacteria; Phylum: Pseudomonadota; Class: Alphaproteobacteria; Order: Rhizobiales; Family: Bradyrhizobiaceae
4	AIRLTLDAEMQR	sensor histidine kinase	protein histidine kinase activity	Bradyrhizobium sp.	WP_012042965.1	42.2	2018
Kingdom: Bacteria; Phylum: Pseudomonadota; Class: Alphaproteobacteria; Order: Rhodobacterales; Family: Rhodobacteraceae
5	SVECPPGTK	2-oxo-hepta-3-ene-1,7-dioic acid hydratase	2-oxo-hepta-3-ene-1,7-dioic acid hydratase activity	Jannaschia sp.	WP_011456618.1	31.6	2018
1	EAMDDCREFLGLIHK	FUSC family protein	fusaric acid resistance	Cereibacter sphaeroides	WP_011840351.1	54.1	2018
Kingdom: Bacteria; Phylum: Pseudomonadota; Class: Betaproteobacteria; Order: Rhodocyclales; Family: Zoogloeaceae
Kingdom: Bacteria; Phylum: Pseudomonadota; Class: Betaproteobacteria; Order: Burkholderiales; Family: Burkholderiaceae
2	AALDTWGDITFNYTPTDTSDFVPTASʳᵜ	form I ribulose bisphosphate carboxylase large subunit	ribulose-bisphosphate carboxylase activity	Caballeronia ptereochthonis	WP_087044490.1	86.7	2018
Kingdom: Bacteria; Phylum: Pseudomonadota; Class: Betaproteobacteria; Order: Burkholderiales; Family: Comamonadaceae
2,6	SGAGFSQGSGQSR	rRNA pseudouridine synthase	pseudouridine synthase activity	Rhodoferax ferrireducens	WP_011464598.1	40.1	2018
5	LLEAAGGNMSEAAR	sigma-54-dependent Fis family transcriptional regulator	transcription factor binding	Rhodoferax ferrireducens	MBA3057953.1	45.2	2018
Kingdom: Bacteria; Phylum: Pseudomonadota; Class: Betaproteobacteria; Order: Nitrosomonadales; Family: Nitrosomonadaceae
2,4,6	AMHSPLAHGTLIR	FecR family protein	involved in regulation of iron dicitrate transport	Nitrosomonas europaea	SDW27909.1	44.8	2018
2,6	SSANASTASTAK	SulP family inorganic anion transporter	transmembrane transporter activity	Nitrosospira multiformis	WP_011380067.1	35.8	2018
4,6	NGGTGAFDGFNR	VCBS repeat-containing protein	uncharacterized function	Nitrosospira multiformis	WP_011380712.1	40.1	2018
6	AATDFTAQGEEE	DNA helicase/exodeoxyribonuclease V, subunit B	exodeoxyribonuclease V activity	Nitrosospira multiformis	WP_011380079.1	40.1	2018
Kingdom: Bacteria; Phylum: Pseudomonadota; Class: Gammaproteobacteria; Order: Cellvibrionales; Family: Porticoccaceae
6	MTNKVSIIAALEK	50S ribosomal protein L19	structural constituent of ribosome	Porticoccaceae bacterium	MDA7853025.1	43.9	2018
Kingdom: Bacteria; Phylum: Pseudomonadota; Class: Gammaproteobacteria; Order: Alteromonadales; Family: Colwelliaceae
2,4,6	GQSSLSIFPTGSGK	ATP-dependent DNA helicase RecQ	nucleic acid binding	Colwellia sp.	WP_146786943.1	43.9	2018
Kingdom: Bacteria; Phylum: Pseudomonadota; Class: Gammaproteobacteria; Order: Alteromonadales; Family: Pseudoalteromonadaceae
6	LSFNKYNFIR	type II secretion system protein GspD	protein secretion by the type II secretion system	Pseudoalteromonas sp.	WP_058548234.1	37.1	2018
Kingdom: Bacteria; Phylum: Pseudomonadota; Class: Gammaproteobacteria; Order: Alteromonadales; Family: Psychromonadaceae
6	EANANTIVTGLR	S49 family peptidase	peptidase activity	Psychromonas ingrahamii	WP_011769330.1	39.7	2018
5	VVLSGEISRSVTVKʳ	50S ribosomal protein L15	structural constituent of ribosome	Psychromonas sp.	WP_101109188.1	44.3	2018
Kingdom: Bacteria; Phylum: Pseudomonadota; Class: Gammaproteobacteria; Order: Alteromonadales; Family: Shewanellaceae
2	GDLDSRGVGSVLDEAKʳ*	ribosomal protein S12 methylthiotransferase	protein methylthiotransferase activity	Shewanella amazonensis	WP_041409650.1	50.3	2018
3	ALPSWHPLLTGSKʳ	YcgN family cysteine cluster protein	uncharacterized function	Shewanella oneidensis	WP_011072525.1	44.3	2018
6,4	MGQEPTGFEEK*	pilus assembly protein PilZ	cyclic-di-GMP binding	Shewanella sp.	WP_124016084.1	39.7	2018
6	LFNGMSDAK*	glutathione-disulfide reductase	glutathione-disulfide reductase activity	Shewanella sp.	WP_169547302.1	32	2018
6	GFSTLQQVAR*	rhombotarget lipoprotein	lipoprotein binding	Shewanella sp.	WP_047533992.1	33.7	2018
6	RDTSFGGLFYLR*	outer membrane porin, OprD family	transporter activity	Shewanella sp.	WP_182723515.1	41.8	2018
6	QISYHPAAMYQR*	alkaline phosphatase family protein	phosphatase activity	Shewanella sp.	WP_033539458.1	44.8	2018
Kingdom: Bacteria; Phylum: Pseudomonadota; Class: Gammaproteobacteria; Order: Chromatiales; Family: Ectothiorhodospiraceae
2	AIQQVQWVPQWGQARʳ	Isoleucine--tRNA ligase	isoleucine-tRNA ligase activity	Thioalkalivibrio sulfidiphilus	WP_012639747.1	54.9	2018
1,2,3,4,5,6	LGMLQHSEDAR	Ppx/GppA family phosphatase	guanosine-5'-triphosphate,3'-diphosphate diphosphatase activity	Halorhodospira halophila	WP_201242889.1	38.8	2018
Kingdom: Bacteria; Phylum: Pseudomonadota; Class: Gammaproteobacteria; Order: Enterobacterales; Family: Enterobacteriaceae
4	TYNAADSRIFDK	ribonuclease E	endonucleolytic cleavage of single-stranded RNA	Candidatus Blochmannia	WP_011282955.1	41.8	2018
Kingdom: Bacteria; Phylum: Pseudomonadota; Class: Gammaproteobacteria; Order: Pasteurellales; Family: Pasteurellaceae
2	ASKEAETIIDAEASDFFEWMKʳ	Glutamyl-tRNA reductase	glutamyl-tRNA reductase activity	Basfia succiniciproducens	WP_100052337.1	72.3	2018
2	KMTAFATTTR	DUF1983 domain-containing protein	uncharacterized function	Actinobacillus succinogenes	WP_012072991.1	35	2018
Kingdom: Bacteria; Phylum: Pseudomonadota; Class: Gammaproteobacteria; Order: Pseudomonadales; Family: Moraxellaceae
6	ANEKSAEADTESHTK*	DUF4442 domain-containing protein	uncharacterized function	Psychrobacter sp. ɫ	WP_149408921.1	48.6	2018
6	SSATISANDTPR*	BamA/TamA family outer membrane protein	transporter activity	Psychrobacter sp. ɫ	WP_149409589.1	38.8	2018
Kingdom: Bacteria; Phylum: Pseudomonadota; Class: Gammaproteobacteria; Order: Pseudomonadales; Family: Pseudomonadaceae
6	AAPYGLAATQVLEK*	molybdate ABC transporter substrate-binding protein	metal ion binding	Pseudomonas sp. ɫ	WP_202368328.1	45.2	2018
2,4,6	TRDLGSGNAR*	type IV pilus secretin PilQ	protein secretion	Pseudomonas sp.ɫ	WP_175375344.1	32.9	2018
6	CGSQLVSLGDR	DUF2845 domain-containing protein	uncharacterized function	Pseudomonas sp.ɫ	WP_021444594.1	36.7	2018
Kingdom: Bacteria; Phylum: Pseudomonadota; Class: Gammaproteobacteria; Order: Xanthomonadales; Family: Xanthomonadaceae
2	AHGLGLSALDLAYRʳ	quinone-dependent dihydroorotate dehydrogenase	catalytic activity and cofactor	Stenotrophomonas maltophilia	PTT55753.1	45.2	2018
Kingdom: Bacteria; Phylum: Pseudomonadota; Class: Deltaproteobacteria; Order: Bdellovibrionales; Family: Bdellovibrionaceae
1,3,4,5	DLGPIIDDFQMK	hypothetical protein	uncharacterized function	Bdellovibrio bacteriovorus	WP_011166006.1	43.9	2018
Kingdom: Bacteria; Phylum: Pseudomonadota; Class: Deltaproteobacteria; Order: Desulfobacterales; Family: Desulfobulbaceae
5	MNPIAGFGRFFSK	flagellar biosynthesis protein FlhB	bacterial-type flagellum assembly	Desulfotalea psychrophila	WP_011189915.1	46	2018
Kingdom: Bacteria; Phylum: Pseudomonadota; Class: Deltaproteobacteria; Order: Desulfovibrionales; Family: Desulfovibrionaceae
3	HGITVIIDSARʳ	tryptophanase	tryptophanase activity	Nitratidesulfovibrio vulgaris	WP_010939479.1	37.5	2018
Kingdom: Bacteria; Phylum: Pseudomonadota; Class: Deltaproteobacteria; Order: Desulfuromonadales; Family: Desulfuromonadaceae
2,4,6	HQKVDIPSSTMKʳ	30S ribosomal protein S8	structural constituent of ribosome	Pelobacter propionicus	WP_011734637.1	42.2	2018
Kingdom: Bacteria; Phylum: Pseudomonadota; Class: Deltaproteobacteria; Order: Desulfuromonadales; Family: Geobacteraceae
6	ARTNMSIAAYLVK	phosphotransferase	transferase activity	Geobacter reducens	WP_014551581.1	44.3	2018
Kingdom: Bacteria; Phylum: Pseudomonadota; Class: Deltaproteobacteria; Order: Myxococcales; Family: Anaeromyxobacteraceae
3	AAQKAGADAEGDRRASTGGʳ	lipoprotein signal peptidase	aspartic-type endopeptidase activity	Anaeromyxobacter sp.	WP_011984340.1	57.5	2018
Kingdom: Bacteria; Phylum: Pseudomonadota; Class: Deltaproteobacteria; Order: Myxococcales; Family: Myxococcaceae
6	ATAPAARSAFELR	hypothetical protein	uncharacterized function	Myxococcus xanthus	WP_201424987.1	41.8	2018
Kingdom: Bacteria; Phylum: Pseudomonadota; Class: Deltaproteobacteria; Order: Syntrophobacterales; Family: Syntrophobacteraceae
2,6	MNSSGDMTGAEIMR	FAD-binding protein	FAD-binding	Syntrophobacter fumaroxidans	WP_011700873.1	49.8	2018
1,3,4	HTLVTGNIPVLTK	SPFH domain-containing protein	uncharacterized function	Syntrophobacter fumaroxidans	WP_011699867.1	43.5	2018
Kingdom: Bacteria; Phylum: Pseudomonadota; Class: Epsilonproteobacteria; Order: Campylobacterales; Family: Helicobacteraceae
2	MQIVTSPSELRʳ	pantoate--beta-alanine ligase	pantoate-beta-alanine ligase activity	Wolinella succinogenes	WP_011138078.1	38.8	2018
Kingdom: Bacteria; Phylum: Actinobacteria; Class: Actinobacteria; Order: Corynebacteriales; Family: Corynebacteriaceae
6	AANHVIAQLDQ	FAD-dependent oxidoreductase	oxidoreductase activity	Corynebacterium jeikeium ɫ	WP_011273844.1	37.5	2018
Kingdom: Bacteria; Phylum: Actinobacteria; Class: Actinobacteria;Order: Frankiales; Family: Frankiaceae
2	VTSAGSATRPRGSGR*	FAD:protein FMN transferase	transferase activity	Frankia sp.	WP_085015607.1	46	2018
Kingdom: Bacteria; Phylum: Actinobacteria; Class: Actinobacteria; Order: Micrococcales; Family: Micrococcaceae
1,3	TLNAGRGANDVK	NtaA/DmoA family FMN-dependent monooxygenase	monooxygenase activity	Arthrobacter sp. ɫ	WP_011693727.1	38.8	2018
Kingdom: Bacteria; Phylum: Thermotogae; Class: Thermotogae ; Order: Thermotogales; Family: Thermotogaceae
1,3,4,5	FDIYESVLPGSDVKʳ	glycogen synthase	glycogen (starch) synthase activity	Thermotoga sp.	WP_011942738.1	47.7	2018
Kingdom: Bacteria; Phylum: Actinobacteria; Class: Actinobacteria; Order: Streptomycetales ; Family: Streptomycetaceae
6	WCYIPPGVATVAR	manganese-dependent protein phosphatase	catalytic activity	Streptomyces avermitilis	BAC68796.1	47.3	2018
6	AMQATPGLAHVTR	FtsX-like permease family protein	transporter activity	Streptomyces avermitilis	WP_010984981.1	43.9	2018
2,4,6	SGLTRSSAGLGLPR	unnamed protein product	uncharacterized function	Streptomyces coelicolor	AAA72718.1	43.1	2018
Kingdom: Bacteria; Phylum: Chloroflexi; Class: Chloroflexia; Order: Chloroflexales; Family: Chloroflexaceae
6	LMDCAEWGNGDMR	hypothetical protein	uncharacterized function	Chloroflexus aurantiacus	WP_012256558.1	49.8	2018
4,6	QMMSRQCR	glycosyltransferase	transferase activity	Chloroflexus aurantiacus	WP_012257983.1	32.9	2018
Kingdom: Bacteria; Phylum: Chloroflexi; Class: Dehalococcoidia; Order: Dehalococcoidales; Family: Dehalococcoidaceae
1,2,3,4,5,6	EYSETVHIEGDKR	mannosyl-3 phosphoglycerate phosphatase	mannosyl-3-phosphoglycerate synthase activity	Dehalococcoides mccartyi	WP_034376277.1	45.6	2018
Kingdom: Bacteria; Phylum: Firmicutes; Class: Bacilli; Order: Bacillales; Family: Bacillaceae
2	AIMIMPDNSTMER*	cysteine synthase A	cysteine synthase activity	Oceanobacillus sp	WP_069685333.1	49	2018
1,2,3,4,5,6	VKVVEVDGTK	hypothetical protein	uncharacterized function	Oceanobacillus sp	WP_017797048.1	33.3	2018
6	ANTEFVNQDKʳ*	phosphoadenylyl-sulfate reductase	phosphoadenylyl-sulfate reductase activity	Shouchella patagoniensis	WP_078392493.1	35.4	2018
2,4,6	EQITAMNDNMK	hypothetical protein	uncharacterized function	Bacillus cereus	WP_139888775.1	41.4	2018
3	GVGGMMNDAGNKʳ*	hypothetical protein	uncharacterized function	Bacillus sp ɫ	WP_159365315.1	41.4	2018
6	ENLTSPALSQARʳ	KatE catalase	catalase activity	Bacillus subtilis	BAA11699.1	39.2	2018
6	AAKMWIASGYR	polysaccharide pyruvyl transferase family protein	uncharacterized function	Geobacillus sp.	ESU72160.1	40.1	2018
Kingdom: Bacteria; Phylum: Firmicutes; Class: Bacilli; Order: Bacillales; Family: Staphylococcacea
6	IMSSDKTIRʳ	excinuclease ABC subunit UvrC	excinuclease ABC activity	Staphylococcus aureus ɫ	WP_070958086.1	32.5	2018
6,4	ALQQVTSTK*	hyperosmolarity resistance protein Ebh	pathogenesis	Staphylococcus aureus ɫ	WP_070863195.1	29.9	2018
4,1,5	YALNNPFLSPTR*	MOSC domain-containing protein	molybdenum ion binding	Staphylococcus aureusɫ	RQX53172.1	42.2	2018
2,6,4	VHNDQDVK*	peptidase M4 family protein	peptidase activity	Staphylococcus saprophyticus ɫ	WP_107607287.1	29.5	2018
6	AHVKGVSVLVESK*	purine operon repressor	DNA binding	Staphylococcus sp ɫ	WP_207554634.1	41.4	2018
Kingdom: Bacteria; Phylum: Firmicutes; Class: Bacilli; Order: Lactobacillales; Family: Lactobacillaceae
5	ADNKFAIGTVGFNR*	tail protein	uncharacterized function	Lactobacillus salivarius (Ligilactobacillus)	WP_011475952.1	46.9	2018
2	AGAFAFSNDGSGVQTAGTMYQAMKʳ*	Dihydroorotase	dihydroorotase activity	Lactobacillus salivarius	WP_011475572.1	77.8	2018
6	TARWADMVAAEK*	peptide ABC transporter substrate-binding protein	transmembrane transport	Lactobacillus plantarum	WP_060677815.1	42.6	2018
Kingdom: Bacteria; Phylum: Firmicutes; Class: Bacilli; Order: Lactobacillales; Family: Leuconostocaceae
2,4	SVLESLLNHDVK	alpha-acetolactate synthase	acetolactate synthase activity	Oenococcus oeni	CAA63640.1	40.1	2018
Kingdom: Bacteria; Phylum: Firmicutes; Class: Bacilli; Order: Lactobacillales; Family: Streptococcaceae
1	DAVKTSSGAPFLR	peptidyl-prolyl cis-trans isomerase	peptidyl-prolyl cis-trans isomerase activity	Streptococcus thermophilus	MBS4990067.1	41.8	2018
4,6	KNMNDNDV*	Bax inhibitor-1/YccA family protein	inhibitors of apoptosis	Lactococcus sp ɫ	WP_017864892.1	30.8	2018
Kingdom: Bacteria; Phylum: Firmicutes; Class: Clostridia; Order: Clostridiales; Family: Clostridiaceae
6	ADDVSDLINYMKK	hypothetical protein	uncharacterized function	Clostridium beijerinckii ɫ	WP_023976025.1	46	2018
1,3,4,5	ISPLDIINTLLGGGTK	iron ABC transporter permease	transporter activity	Clostridium beijerincki ɫ	WP_077856161.1	51.5	2018
1	VLLETADTGK	tRNA modification GTPase MnmE	GTPase activity	Alkaliphilus metalliredigens	WP_012065748.1	32.9	2018
Kingdom: Bacteria; Phylum: Firmicutes; Class: Clostridia; Order: Clostridiales; Family: Peptococcaceae
2	ANELSSSMIYPGQR	LysM peptidoglycan-binding domain-containing protein	hydrolase activity	Desulfotomaculum reducens	WP_011879097.1	48.1	2018
2	MFTQDKFVTGQSIDMK	DUF5309 domain-containing protein	uncharacterized function	Desulfotomaculum reducens	WP_011878454.1	57.1	2018
5	LMSAMGAGPGRIFTMVK	ABC transporter permease	transmembrane transport	Desulfotomaculum reducens	WP_011879495.1	58.3	2018
Kingdom: Bacteria; Phylum: Firmicutes; Class: Clostridia; Order: Clostridiales; Family: Symbiobacteriaceae
2	GDILEAYELQEIKAGʳ	translation initiation factor IF-2	translation initiation factor activity	Symbiobacterium thermophilum	Q67P86.1	50.3	2018
6	AAPNLTAEDRELR	leucine--tRNA ligase	leucine-tRNA ligase activity	Symbiobacterium thermophilum	WP_011194578.1	43.5	2018
*Sequences shown in main paper; Analyzed in Expasy; ᵜ The peptide is shared with sequences of the Enterobacteriacea family; ɫ Opportunistic pathogen; The taxonomic classification is included for each group of peptides found in the NCBI database,
Expasy, and ITIS, according to Ruggiero et al. (2015) and Baltimore, D (1971).
Collection sites: 1: Xochimilco (XO-CH); 2: Zumpango (ZUM-LK); 3: Guadalupe (GUA-LK); 4: Tenancingo (TGO-LGN); 5: Cocoyoc (CO-LGN); 6: Laja (LA-R).
