# Supplementary material for: A Preliminary proteomics-based assessment of biotic indicators in Central Mexican water bodies biotic indicators by proteomics in Mexican water bodies
Source: PLoS One. 2026 Feb 26;21(2):e0342705. doi: 10.1371/journal.pone.0342705 (PMC12944710; doi:10.1371/journal.pone.0342705)
Supplement: S2 Table — (XLSX) [file pone.0342705.s005.xlsx]

## Sheet: S2 Table
S2 Table. Protein peptides from protozoa, chromista, fungi, and plants identified in the collected samples with 100% identity match in the NCBI database.
Collection Site	Sequence	Submitted Name	Molecular Function	Organism	NCBI Identifier	NCBI Score	Year
Pathogenic
Kingdom: Protozoa; Phylum: Euglenozoa ; Class: Kinetoplastea; Order Kinetoplastida; Family: Trypanosomatidae
6	ALSTGPPAATPR	hypothetical protein LMJF_17_1440	ion channel activity	Leishmania major	XP_001682403.1	38.4	2018
6	LSRSTTSAAVTAMR	hypothetical protein LMJF_06_1210	uncharacterized function	Leishmania major	XP_001680893.1	44.8	2018
1,4,5	FNAIADLLGNSHR*	double-strand-break repair protein rad21 homolog, putative	chromatin binding	Leishmania mexicana	XP_003872000.1	43.9	2018
2	DEPSNMSTTSSKʳ	ATP-dependent 6-phosphofructokinase	6-phosphofructokinase activity	Trypanoplasma borreli	Q8WPP2.1	40.5	2018
6	IKGSNTSTSR	DNA repair protein, putative	DNA-dependent ATPase activity	Trypanosoma brucei	XP_011779224.1	32.5	2018
2	AAANEQMTLQQR	basal body component, putative	cytoskeletal protein binding	Trypanosoma brucei	XP_011775948.1	41.8	2018
6	NSVMMSGFPSYR	AMP deaminase	AMP deaminase activity	Trypanosoma cruzi	KAF8293004.1	43.9	2018
1,4,6	YLYEVGESVR	tRNA exportin	Ran GTPase binding	Trypanosoma cruzi	XP_814611.1	35.8	2018
6	GTRVPSNLGQGNVK	hypothetical protein	uncharacterized function	Trypanosoma cruzi	XP_817951.1	45.2	2018
6	EHVLPLNDGPQSK	hypothetical protein TcBrA4_0135490	uncharacterized function	Trypanosoma cruzi	KAF8290178.1	44.3	2018
2	ALSEFGMLARR	Unc104-like kinesin, putative	microtubule motor activity	Trypanosoma cruzi	EKG02672.1	38	2018
Kingdom Protozoa; Phylum: Amoebozoa; Class: Archamoebae; Order: Mastigamoebida; Family: Entamoebidae
6	ETKSVTDSSDIK	hypothetical protein EHI_081380	uncharacterized function	Entamoeba histolytica	XP_656800.2	39.2	2018
6	AAYPDLTMDIFGK	60S ribosomal protein L26, putative	structural constituent of ribosome	Entamoeba histolytica	XP_649063.1	46	2018
6	FSNDYYFDEMNK	helicase, putative	ATP binding and helicase activity	Entamoeba histolytica	XP_654243.1	46.4	2018
5	KFVLAFTENCVSK*	gerany/geranyl transferase I beta subunit	transferase activity	Entamoeba histolytica	BAE72105.1	40.9	2018
1	EHLTCFDVFPK*	bromodomain protein	acetyltransferase activity	Entamoeba histolytica	XP_657295.1	44.8	2018
5	GFIGTIEDGIILTK*	metallo-beta lactamase superfamily protein	protein dimerization activity	Entamoeba histolytica	XP_650664.1	46.9	2018
5	YPFDNIIFYR*	DHHC-type zinc finger protein, putative	protein-cysteine S-palmitoyltransferase activity	Entamoeba histolytica	XP_655534.1	39.7	2018
4	AFIDGFDVSPIR*	DNA-directed RNA polymerase II large subunit, putative	DNA-directed 5'-3' RNA polymerase activity	Entamoeba histolytica	XP_651781.2	41.8	2018
5	ALIDNNTEK*	hypothetical protein, conserved	uncharacterized function	Entamoeba histolytica	XP_648239.2	31.6	2018
1	CMTNEHLVK*	exportin T putative	Ran GTPase binding	Entamoeba histolytica	XP_652648.1	34.6	2018
3,4	DEESTSCC	Rab family GTPase	Rab GTPase binding	Entamoeba nutalli	XP_008859736.1	29.9	2018
2	LPIEKGSKV*	threonine dehydratase	dehydratase activity	Entamoeba histolytica	BAN39284.1	30.3	2018
Kingdom Protozoa; Phylum: Fornicata; Class: Eopharyngea; Order: Diplomonadida; Family: Hexamitidae
1	DNIDTFAQQQDK*	protein 21.1	protein-protein interaction domains	Giardia intestinalis	XP_001709837.1	42.6	2018
5	VFPFSYTAVKALK*	E3 ubiquitin-protein ligase ubr-1 (N-recognin-1)/ zinc finger motive	ubiquitin protein ligase activity	Giardia intestinalis	KWX14627.1	43.9	2018
4	ALYARLLEHK*	ABC transporter ATP-binding protein	ATP binding	Giardia intestinalis	ESU35709.1	35	2018
4	GFFLDSNIYNGR	DNA polymerase delta, catalytic subunit	DNA-binding	Giardia intestinalis	ESU38797.1	42.6	2018
2,4,6	ETATMPTQLNDK*	hypothetical protein GLP15_3733	uncharacterized function	Giardia intestinalis	ESU34946.1	42.2	2018
1	HDLQLPGSR	tubulin specific chaperone E	vesicles and organelles transport	Giardia intestinalis	ESU35884.1	31.6	2018
1	LENHAHAQYR	Chromosome segregation protein SMC	RNA-binding	Giardia intestinalis	ESU39706.1	36.7	2018
1,3	TISSPISGTK*	Hypothetical protein DHA2_150265	uncharacterized function	Giardia intestinalis	ESU38129.1	32.5	2018
Kingdom: Chromista; Phylum: Miozoa; Class: Aconoidasida; Order: Piroplasmida; Family: Theileriidae
4,6	FENSGGSEMSK	hypothetical protein	uncharacterized function	Theileria parva	XP_765610.1	37.5	2018
Kingdom: Chromista; Phylum: Miozoa; Class: Aconoidasida; Order: Haemosporida; Family: Plasmodiidae
6	NMNNNNFTTQVK	conserved Plasmodium protein, unknown function	uncharacterized function	Plasmodium berghei	XP_034422816.1	43.9	2018
5,6	DEQIYSSSTSIK	protein kinase, putative	Kinase activity	Plasmodium berghei	XP_034421753.1	40.5	2018
4,6	IGGNNTMNTYNSR	conserved Plasmodium protein, unknown function	uncharacterized function	Plasmodium berghei	XP_034422050.1	46	2018
2	NDIKTDNNNQNNN	ubiquitin-like protein, putative	ubiquitin activity	Plasmodium chabaudi	SCM21308.1	46.4	2018
6	MNNAIFGADDNRᵜ	RNA pseudouridylate synthase, putative	synthase activity	Plasmodium chabaudi	SCN60959.1	43.1	2018
2,4,6	NSIYMNNHNAR	conserved Plasmodium protein, unknown function	uncharacterized function	Plasmodium falciparum	XP_001348673.1	41.1	2018
6	MFQALSYTEK	hypothetical protein PFNF135_03843	uncharacterized function	Plasmodium falciparum	ETW41689.1	36.7	2018
1,3,4,5	SDMNFDSFELTK*	serine/threonine protein kinase, FIKK family	Kinase activity	Plasmodium falciparum	XP_002808600.1	43.1	2018
4,6	VMTTSESNNANK	conserved Plasmodium protein, unknown function	uncharacterized function	Plasmodium yoelii	XP_022812586.1	40.9	2018
6	MNTGSYKDYNR	conserved Plasmodium protein, unknown function	uncharacterized function	Plasmodium yoelii	XP_728203.2	40.9	2018
2	MLTNIMENKVEQK	conserved Plasmodium protein, unknown function	uncharacterized function	Plasmodium yoelii	XP_729999.1	47.7	2018
Kingdom: Chromista; Phylum: Miozoa; Class: Conoidasida; Order: Eucoccidiorida; Family: Cryptosporidiidae
6	AQVSSGVFDRGSK*	hypothetical protein HWI79_575	uncharacterized function	Cryptosporidium felis	KAF7458888.1	41.4	2018
1,3,4,5	IIFFSIFLNGLSR*	hypothetical protein ChTU502y2012_407g0525	uncharacterized function	Cryptosporidium hominis	OLQ17777.1	45.2	2018
1	QIIYNAYDDFSTR	hypothetical protein	uncharacterized function	Cryptosporidium hominis	XP_665822.1	47.3	2018
1,3,5	AQHSLSSSSPTR	expressed protein	uncharacterized function	Cryptosporidium neoformans	XP_571382.1	38.4	2018
6	FAKDSSMSLAK	uncharacterized protein cubi_01417	uncharacterized function	Cryptosporidium parvum	XP_028873656.1	36.7	2018
6	EGPYDMTKNTR*	PhnP like hydrolase of the metallobetalactamase fold	hydrolase activity	Cryptosporidium parvum	XP_625710.1	40.5	2018
1,3,4,5	EFLEILHAA*	50S small subunit ribosomal protein L4e	structural constituent of ribosome	Cryptococcus gattii	KIR26269.1	32	2018
6	ATPMENSPTNSAK	hypothetical protein CNA06660	uncharacterized function	Cryptococcus neoformans	XP_024512082.1	43.9	2018
6	AASLDPSVFQDR	conserved hypothetical protein	nucleic acid binding	Cryptococcus neoformans	XP_024512781.1	40.1	2018
6	MASCLAASSSFGSR*	hypothetical protein J007_00442	uncharacterized function	Cryptococcus neoformans	OXB39691.1	45.2	2018
Kingdom: Fungi; Phylum: Ascomycota; Class: Dothideomycetes; Order: Pleosporales; Family: Phaeosphaeriaceae
Kingdom: Fungi; Fungi incertae sedis; Pylum: Microsporidia; Class: Microsporia; Family: Unikaryonidae
4	HKPNQCSANIAQR	tubulin-folding cofactor d	microtubule destabilizing activity	Encephalitozoon cuniculi	NP_585778.1	45.6	2018
Kingdom: Fungi; Phylum: Ascomycota; Class: Leotiomycetes; Order. Helotiales; Family: Sclerotiniaceae
3	AAIESSDEDSETEKKPKʳᵜ	ATP-dependent RNA helicase dbp4	RNA helicase activity	Sclerotinia sclerotiorum	XP_001590583.1	54.9	2018
Kingdom: Fungi; Phylum: Ascomycota; Class: Eurotiomycetes; Order: Eurotiales; Family: Aspergillaceae
4,6	LSMTHVTQPGSR	fungal-specific transcription factor domain	transcription regulatory region DNA binding	Aspergillus flavus ɫ	QRD83077.1	41.4	2018
2,6	SWAALNDNYAAR	C6 transcription factor, putative	DNA binding	Aspergillus fumigatus ɫ	KMK58926.1	42.2	2018
6	FDLTGSTLSDLSR	NRPS-like enzyme, putative	phosphopantetheine binding	Aspergillus fumigatus ɫ	XP_001481481.1	42.2	2018
2,4,6	HAASTTSQADASK*	succinate dehydrogenase cytochrome b560 subunit	succinate dehydrogenase (ubiquinone) activity	Aspergillus fumigatus ɫ	XP_753671.1	40.5	2018
6	LTLLGNTPHNPVR	3-hydroxyanthranilate 3,4-dioxygenase, putative	catalytic activity	Aspergillus fumigatus ɫ	XP_756080.1	44.3	2018
5	CAAVVATKAGAVLGR	TPA: glucokinase regulator family protein	carbohydrate binding	Aspergillus nidulans ɫ	CBF73938.1	46.4	2018
1	GSGNQSSREDDWRDWDʳ	TPA: DHHC zinc finger membrane protein	protein targeting to membrane	Aspergillus nidulans ɫ	CBF78589.1	57.5	2018
2	NDANAATQTPGR	hypothetical protein AN8205.2	DNA binding	Aspergillus nidulans ɫ	XP_681474.1	39.7	2018
3	VPDLLAAFARSIK	hypothetical protein AN3425.2	uncharacterized function	Aspergillus nidulans ɫ	XP_661029.1	42.6	2018
6	MASATISRQQANR*	hypothetical protein BDV35DRAFT_382654	uncharacterized function	Aspergillus minisclerotigenes ɫ	KAB8244030.1	43.9	2018
6	ASAPPSSEAANSSSR*ʳ	hypothetical protein CDV55_106880	hydroxymethylbilane synthase activity	Aspergillus sp ɫ	KAG2025567.1	45.6	2018
2,4,6	EAPPLPASAQSSSQR*	Pkinase-domain-containing protein	Kinase activity	Aspergillus spɫ	XP_024686061.1	47.7	2018
Kingdom: Fungi; Phylum: Ascomycota; Class: Eurotiomycetes; Order: Onygenales; Family: Onygenaceae
3	LSNSRATIAYQPSR	copper-transporting ATPase 2	copper ion binding	Coccidioides immitis	KMP00473.1	46.4	2018
4,6	LASVEGPTSLEKSK*	hypothetical protein CIMG_06999	uncharacterized function	Coccidioides immitis	XP_001243103.1	43.9	2018
2	AMKIDMSQASVMK*	T-complex protein 1 subunit epsilon	unfolded protein binding	Coccidioides posadasii	KMM65215.1	46.4	2018
5	DRFIIFSNTDTRʳ	wall-associated proteinase	serine-type peptidase activity	Coccidioides posadasii	EFW19467.1	43.1	2018
Kingdom: Fungi; Phylum: Ascomycota; Class: Sordariomycetes; Order: Magnaporthales; Family: Pyriculariaceae
6	SQIASGGTGINMR*	polyketide synthase	transferase activity	Pyricularia grisea	CAG28798.1	43.1	2018
Kingdom: Fungi; Phylum: Ascomycota; Class: Sordariomycetes; Order: Nectriaceae; Family: Nectriaceae
2,3,5	DNPAKTAYGTVSFR	unnamed protein product	uncharacterized function	Fusarium graminearum	CAG1959417.1	46.9	2018
5	AGIPIVEEVHMALSR*	hypothetical protein FPSE5266_06292	uncharacterized function	Fusarium sp.	KAF0644126.1	51.1	2018
Kingdom: Fungi; Phylum: Ascomycota; Class: Sordariomycetes; Order: Glomerellales; Family: Glomerellaceae
1,5	KTSCTDIVLNGIK*	endopolygalacturonase	polygalacturonase activity	Colletotrichum sp.	CAA64727.1	43.9	2018
Kingdom: Fungi; Phylum: Ascomycota; Class: Saccharomycetes; Order: Saccharomycetales; Family: Debaryomycetaceae
6	LIRVHNSTATNK*	DEHA2D01936p	metal ion binding	Debaryomyces hansenii	XP_458552.2	40.5	2018
4	VVVPPGANTGDRIIIK	hypothetical protein MG5_06162	uncharacterized function	Candida albicans	KGR00964.1	52.8	2018
1	SGATSFNVLGEWRRTVQSKLLGERʳ	uncharacterized protein GW608_H04433	uncharacterized function	Nakaseomyces glabratus	KTB17776.1	77.8	2018
1,5	AICLGVPGIWISAK	uncharacterized protein CAGL0I00704g	uncharacterized function	Nakaseomyces glabratus	XP_447284.1	48.1	2018
Kingdom: Fungi; Phylum: Ascomycota; Class: Saccharomycetes; Order: Saccharomycetales; Family: Saccharomycetaceae
5	SADAAIAAGSAASGR	AGL212Wp	double-stranded DNA binding	Eremothecium gossypii	NP_986455.2	43.9	2018
Kingdom: Fungi; Phylum: Basidiomycota; Class: Ustilaginomycetes; Order: Ustilaginales; Family: Ustilaginaceae
Non-pathogenic
Kingdom: Protozoa; Phylum: Euglenozoa ; Class: Euglenoidea; Order: Euglenales; Family: Euglenaceae
5	DSKSFSHLSKPIMKʳ	ribosomal protein L20	structural constituent of ribosome	Euglena gracilis	NP_041903.1	47.7	2018
Kingdom: Protozoa; Phylum: Amoebozoa ; Class: Dictyostelea; Order: Dictyosteliales; Family: Dictyosteliaceae
1,5	HRPLQETLKLIEK	hypothetical protein DDB_G0289673	uncharacterized function	Dictyostelium discoideum	XP_636046.1	45.2	2018
4,5,6	LNLNVVYSSHRVKʳ	alpha subunit of mitochondrial processing peptidase	endopeptidase activity	Dictyostelium discoideum	BAE45920.1	44.3	2018
Kingdom: Chromista; Phylum: Haptophyta; Class: Prymnesiophyceae; Order: Isochrysidales; Family: Isochrysidaceae
5	GWAPLDDTGKAETALR	chloroplast light harvesting protein isoform 8	chlorophyll binding	Isochrysis galbana	ABA55524.1	53.2	2018
Kingdom: Chromista; Phylum: Ciliophora ; Class: Oligohymenophorea; Order: Hymenostomatida; Family: Tetrahymenidae
4	NLSSSNNNTNTNNK	hypothetical protein TTHERM_00222220	uncharacterized function	Tetrahymena thermophila	XP_001014150.1	46.4	2018
5,6	EINVFTQLENIRK	hypothetical protein TTHERM_00086870	uncharacterized function	Tetrahymena thermophila	XP_001012735.2	46	2018
6	TQGEINDEIGLITK	cyclic nucleotide-binding domain protein	ATP binding	Tetrahymena thermophila	XP_976902.2	47.3	2018
6	FVSFDSSFEQK	helix hairpin-helix protein	DNA-directed DNA polymerase activity	Tetrahymena thermophila	XP_001023653.2	38.4	2018
1	GNDDCTFQAIDRK	transmembrane protein, putative	uncharacterized function	Tetrahymena thermophila	XP_012652946.1	46	2018
5,6	KTQQTTTTGGVK	cation channel family protein	transport activity	Tetrahymena thermophila	XP_976868.2	38.8	2018
4,5,6	NVMQTIKAFSR	transmembrane protein, putative	uncharacterized function	Tetrahymena thermophila	XP_001027738.2	39.2	2018
5,6	NSVNIKLNNQENSK	hypothetical protein TTHERM_00557990	uncharacterized function	Tetrahymena thermophila	XP_001022363.2	47.3	2018
1	AQAVDFTENAGLIKK	colossin B	uncharacterized function	Tetrahymena thermophila	XP_644251.1	40.1	2018
Kingdom: Chromista; Phylum: Ciliophora; Class: Heterotrichea; Order: Heterotrichida; Family: Folliculinidae
1,5	TTVAFSLKYAANNK	TIP120 homolog, partial	protein ubiquitination	Eufolliculina uhligi	AAF13348.1	46	2018
Kingdom: Fungi; Phylum: Ascomycota; Class: Sordariomycetes; Order: Sordariales; Family: Chaetomiaceae
6	IMLSSLNSSCGVDK	hypothetical protein CHGG_00294	uncharacterized function	Chaetomium globosum ɫ	XP_001219515.1	46.9	2018
Kingdom: Fungi; Phylum: Ascomycota; Class: Sordariomycetes; Order: Sordariales; Family: Lasiosphaeriaceae
1,5	YLTAPGEGK	reverse transcriptase homologue COI iA grp II protein	RNA-directed DNA polymerase activity	Podospora anserina	CAA38781.1	30.8	2018
Kingdom: Fungi; Phylum: Ascomycota; Class: Sordariomycetes; Order: Sordariales; Family: Sordariaceae
4,6,5	ACQGFFGEDVK	related to G protein coupled receptor like protein	transmembrane signaling receptor activity	Neurospora crassa	CAD37067.1	38.8	2018
5	GGVDQPATPSVGESPR	hypothetical protein NCU01818	uncharacterized function	Neurospora crassa	XP_955915.1	42.6	2018
6	MNSTQGNLSVLAS	hypothetical protein B24M22.30	uncharacterized function	Neurospora crassa	T51207	42.6	2018
4,6	SPPPTGFDSEVNR	hypothetical protein NCU08597	uncharacterized function	Neurospora crassa	XP_963742.1	44.3	2018
Kingdom: Fungi; Phylum: Ascomycota; Class: Saccharomycetes; Order: Saccharomycetales; Family: Dipodascaceae
6	MLMSPASSMK	YALI0B03190p	3-dehydrosphinganine reductase activity	Yarrowia lipolytica	XP_500452.1	36.7	2018
1,5	EYMGEDGGATANKAR	YALI0E33377p	single-stranded DNA helicase activity	Yarrowia lipolytica	XP_504727.2	50.3	2018
4	MARMNETYK	NADPH oxidase activator 1	production of reactive oxygen species	Yarrowia sp	KAG5367999.1	35.4	2018
Kingdom: Fungi; Phylum: Ascomycota; Class: Saccharomycetes; Order: Saccharomycetales; Family: Pichiaceae
4	ENFEGGKTQDVMHTVPDGADIIISHDʳ	Peroxisomal biogenesis factor 6	ATP binding	Ogataea angusta	Q9UVU5.1	87.6	2018
Kingdom: Fungi; Phylum: Ascomycota; Class: Saccharomycetes; Order: Saccharomycetales; Family: Saccharomycetaceae
4	KHSTSLDNDHNNAR	Lys14p	transcriptional activator	Saccharomyces cerevisiae	AJU97733.1	47.7	2018
4	ENVAHFVKSHIʳ	unnamed protein product	uncharacterized function	Kluyveromyces dobzhanskii	CDO94828.1	38.8	2018
4	MSSSYNVGSGMK	uncharacterized protein KLLA0_A06776g	uncharacterized function	Kluyveromyces lactis	XP_451302.1	41.4	2018
Kingdom: Fungi; Phylum: Ascomycota; Class: Schizosaccharomycetes; Order: Schizosaccharomycetales; Family: Schizosaccharomycetaceae
4,6,5	HSIANILIATENGKʳ	putative E3 ubiquitin ligase complex subunit Mms1	damaged DNA binding	Schizosaccharomyces pombe	NP_592998.1	46.4	2018
6	VETYSSSNTARʳ	U1 snRNP-associated protein Usp108	RNA binding	Schizosaccharomyces pombe	NP_594545.2	36.7	2018
Kingdom: Fungi; Phylum: Basidiomycota; Class: Agaricomycetes ; Order: Agaricales; Family: Cortinariaceae
5	ACALLVRVENGIIK	elongation factor 1-alpha, partial	Required for translation elongation	Cortinarius venetus	AAP87431.1	46.9	2018
Kingdom: Fungi; Phylum: Mucoromycota; Class: Glomeromycetes; Order: Glomerales; Family: Glomeraceae
5	AIHAAIDKMAAR	glutamine synthetase 1	glutamate-ammonia ligase activity	Rhizophagus irregularis	PKK66660.1	40.9	2018
Kigndom: Plantae; Phylum: Tracheophyta; Class: Magnoliopsida; Order: Brassicales; Family: Brassicaceae
5	DESSQHQVFTLGAKKʳ	unnamed protein product	uncharacterized function	Arabidopsis thaliana	VYS66936.1	49.43	2018
4	LTPWTAISLQQKʳ	homeobox-leucine zipper protein 4	DNA-binding transcription factor activity	Arabidopsis thaliana	NP_182018.1	42.2	2018
1	GGGAYYGPGGYGTVPNQGYGPGVASAWDʳ	DEAD-box ATP-dependent RNA helicase 52	RNA helicase activity	Arabidopsis thaliana	NP_191416.1	90.6	2018
6	ESSSPHHEVNAGK	heavy metal transporter MTP1	cation transmembrane transporter activity	Brassica juncea	AAR83910.1	43	2018
1,4,5,6	DHPISSSDGTLKᵜ	S-receptor kinase, partial	protein serine/threonine kinase activity	Capsella grandiflora	ABF72159.1	39.7	2018
5	GCCTGVTNLNNMAATTP ʵ ᵜ	Seed non-specific lipid transfer protein-like	lipid binding	Raphanus sativus	P29420.1	54.9	2018
Kigndom: Plantae; Phylum: Tracheophyta; Class: Magnoliopsida; Order: Poales; Family: Poaceae
1,5	HGVGGGGSSGGGGGGGGDGAR	Os05g0354400	O-acetyltransferase activity	Oryza sativa	BAF17200.1	60	2018
1	IDEQCAENKGGAASK	hypothetical protein	uncharacterized function	Oryza sativa	BAD73731.1	49	2018
1,5,6	ANWADRPKAAQDAR	Epstein-Barr virus EBNA-1-like	uncharacterized function	Oryza sativa	BAD45021.1	48.1	2018
5	SLAPSAAAAAAAAFPR	F-box domain containing protein, expressed	controlled degradation of cellular proteins	Oryza sativa	XP_015616782.1	48.1	2018
1,5	QLATSGRSAAAGTSR	putative gag-pol precursor	nucleic acid binding	Oryza sativa	AAO39874.1	45.2	2018
6	GQVAYAASSHLSR	hypothetical protein	uncharacterized function	Oryza sativa	AAL58230.1	41.8	2018
5	AELAAVVAKEDTALR	hypothetical protein	uncharacterized function	Oryza sativa	BAD07704.1	47.3	2018
Kigndom: Plantae; Phylum: Tracheophyta; Class: Magnoliopsida; Order: Dipsacales; Family: Caprifoliaceae
5,6	LGCSTSSSSNIAK	CYCLOIDEA-like, partial	DNA binding	Patrinia triloba	AAX45189.1	40.9	2018
Kigndom: Plantae; Phylum: Tracheophyta; Class: Magnoliopsida; Order: Solanales; Family: Solanaceae
5	FAREAMTSQVEK	PREDICTED: uncharacterized protein LOC102603567	catalytic activity	Solanum demissum	AAT40530.2	41.8	2018
5	DFPATVELGTGK*	subtilisin-like protease SBT2 precursor	serine-type endopeptidase activity	Solanum sp.	NP_001234288.1	39.7	2018
Kigndom: Plantae; Phylum: Tracheophyta; Class: Magnoliopsida; Order: Malpighiales;Family: Salicaceae
5	LYGLASVCKFLTKʳ*	caffeic acid 3-O-methyltransferase 3	catalytic activity	Populus sp.	XP_002321948.1	43.9	2018
Kigndom: Plantae; Phylum: Tracheophyta; Class: Magnoliopsida; Order: Gentianales; Family: Gentianaceae
5	GRFCNGLGHPISK	maturase, partial	mRNA processing	Halenia palmeri	CAD33637.1	44.8	2018
Kigndom: Plantae; Phylum: Tracheophyta; Class: Magnoliopsida; Order: Fabales; Family: Fabaceae
1,6	VEFKTFAEILTGK	uncharacterized protein LOC11422948	uncharacterized function	Medicago truncatula	XP_039685795.1	43.9	2018
Kigndom: Plantae; Phylum: Tracheophyta; Class: Polypodiopsida; Order: Gleicheniales; Family: Gleicheniaceae
1, 5	LQACDSFMEGR	2S storage protein-like albumin precursor	nutrient reservoir activity	Dicranopteris linearis	AAF17601.1	40.1	2018
Kigndom: Plantae; Phylum: Tracheophyta; Class: Polypodiopsida; Order: Gleicheniales; Family: Gleicheniaceae
4	GLMQCHYNASK	hypothetical protein Lal_00010412	uncharacterized function	Lupinus albus	KAF1857901.1	40.5	2018
4	GLMQCHYNASK	hypothetical protein Lal_00010412	uncharacterized function	Lupinus albus	KAF1857901.1	40.5	2018
4	GLMQCHYNASK	hypothetical protein Lal_00010412	uncharacterized function	Lupinus albus	KAF1857901.1	40.5	2018
*Sequences shown in main paper; Analyzed in Expasy; ᵜ The peptide is shared with sequences of the Enterobacteriacea family; ɫ Opportunistic pathogen; The taxonomic classification is included for each group of peptides is found in the NCBI database,
Expasy, and ITIS, according to Ruggiero et al. (2015) and Baltimore, D (1971).
Collection sites: 1: Xochimilco (XO-CH); 2: Zumpango (ZUM-LK); 3: Guadalupe (GUA-LK); 4: Tenancingo (TGO-LGN); 5: Cocoyoc (CO-LGN); 6: Laja (LA-R).
