# Supplementary material for: A Preliminary proteomics-based assessment of biotic indicators in Central Mexican water bodies biotic indicators by proteomics in Mexican water bodies
Source: PLoS One. 2026 Feb 26;21(2):e0342705. doi: 10.1371/journal.pone.0342705 (PMC12944710; doi:10.1371/journal.pone.0342705)
Supplement: S3 Table — (XLSX) [file pone.0342705.s006.xlsx]

## Sheet: S3 Table
S3 Table. Protein peptides of Animalia identified in the collected samples with 100% identity match in the NCBI database.
Collection Site	Sequence	Submitted Name	Molecular Function	Organism	NCBI Identifier	NCBI Score	Year
Kingdom: Animalia; Phylum: Cnidaria; Class: Anthozoa ; Order: Actiniaria; Family: Stichodactylidae
4	CQKGSSTCCKʳ	sodium channel toxin	toxin activity	Stichodactyla gigantea	Q76CA2.1	25.8	2018
Kingdom: Animalia; Phylum: Cnidaria; Class: Hydrozoa ; Order: Anthoathecata; Family: Hydridae
3	DLYCSKGDʳ*	cyclic AMP-responsive element-binding protein	DNA-binding transcription factor activity	Hydra vulgaris	XP_012555962.1	29.5	2018
Kingdom: Animalia; Phylum: Arthropoda; Class: Arachnida; Order: Araneae; Family: Araneidae
1	HLASYPKYIR	putative H2K9 histone methyltransferase	catalytic activity	Araneus diadematus	CAJ18227.1	26.7	2018
Kingdom: Animalia; Phylum: Arthropoda; Class: Arachnida; Order: Araneae; Family: Theraphosidae
3	EKLCCSGYVCSSRʳ	Hainantoxin Peptide F4-22.42	toxin activity	Haplopelma hainanum	P0CH72.1	46	2018
Kingdom: Animalia; Phylum: Arthropoda; Class: Arachnida; Order: Ixodida; Family: Ixodidae
4	SNENDTLMGETSK	putative secreted histamine binding protein, partial	amine binding	Ixodes pacificus	AAT92117.1	44.2	2018
4	GMPSPGNGDAR	secreted protein	uncharacterized function	Ixodes scapularis	AAY66970.1	27.5	2018
4	SGEMVAYSEAAMR	ER membrane protein complex subunit 6	catalytic activity	Ixodes scapularis	XP_029847142.1	45.2	2018
Kingdom: Animalia; Phylum: Arthropoda; Class: Arachnida; Order: Ixodida; Family: Ixodidae
5	CETNEDDCSSFPCRᵜ	notch-like protein	uncharacterized function	Rhipicephalus microplus	AAN06819.1	51.5	2018
Kingdom: Animalia; Phylum: Arthropoda; Class: Insecta; Order: Diptera; Family: Culicidae
2,6	EASTTVNDNGK*	fibroin heavy chain-like	synaptotagmin	Aedes albopictus	XP_029708826.1	26.2	2018
2	MRSSEGGGSPRᵜ	ankyrin repeat and KH domain-containing protein mask-like	RNA binding	Aedes albopictus	XP_029722600.1	26.7	2018
1,4	HAETHDETSGK	PR domain zinc finger protein 5	nucleic acid binding	Aedes aegypti	XP_001648712.2	59.4	2018
2	NYFSAGATFNYK*	leucine--tRNA ligase, mitochondrial iso X1	leucyl-tRNA synthetase	Aedes aegypti	XP_021705622.1	42.2	2018
5	EARYGNDMGDMK	unchar prot LOC5578421 isof X1	endoribonuclease activity	Aedes aegypti	XP_021704726.1	44.2	2018
2	MQTAFEFMTSR	AAEL001428-PA	DNA-binding transcription factor activity	Aedes aegypti	EAT47465.1	41.4	2018
1	CSVCTESFAYKK	AAEL005542-PA	nucleic acid binding	Aedes aegypti	EAT42976.1	42.6	2018
6	ANKTASHHQSNR*	putative uncharac prot DDB_G0291812 isoform X1	Forked protein	Aedes aegypti	XP_021702904.1	40.5	2018
1	AASFSNITAFR	uncharacterized protein LOC5579229 isoform X1	Zinc ion binding	Aedes aegypti	XP_021695177.1	26.7	2018
4	GNPHSSKSFEHNK*	SMG8	regulation of protein kinase activity	Anopheles sp	XP_041775785.1	44.2	2018
4,6	QGDLKLLQNVK*	AGAP002676-PA	single-stranded telomeric DNA binding	Anopheles sp	XP_212457.4	27.1	2018
1,3,4,5	MQHELLDNPDLMR*	ubiquilin-1	function as ubiquitin receptors	Anopheles sp	XP_212568.2	49	2018
Kingdom: Animalia; Phylum: Arthropoda; Class: Insecta; Order: Diptera; Family: Drosophilidae
3	QFGDLCQEDKʳ	dopa decarboxylase, partial	pyridoxal phosphate binding	Drosophila bromeliae	AAL27924.1	26.7	2018
6	GDFDLNVDSLIQR*ʳ	serine/threonine-protein phosphatase beta isoform X1	myosin phosphatase activity	Drosophila elegans	XP_017119410.1	44.8	2018
6	SAPMLATNK*ʳ	serine/threonine-protein phosphatase beta isoform X1	myosin phosphatase activity	Drosophila elegans	XP_017119410.1	21.2	2018
4	FIDVCQPGPADPTR*	S phase cyclin A-associated protein	metal ion binding	Drosophila eugracilis	XP_017069892.1	49.4	2018
4	AINIMFGTDVPK*	uncharacterized protein LOC108082272 isoform X1	uncharacterized function	Drosophila kikawa	XP_041620882.1	42.6	2018
2	AAPSSAPSSSR*	mucin-5AC	mitotic DNA replication termination	Drosophila kikkawai	XP_017022289.1	22.7	2018
3,5	VSPKPQTPTAARLR*ʳ	ballchen	protein serine/threonine kinase activity	Drosophila mauritiana	ABF57887.1	46	2018
3	RSSSVTSTVSSTSRʳ	Meiotic protein S222	chromosome cohesion during meiosis and mitosis	Drosophila melanogaster	NP_001286705.1	42.6	2018
1,3,5	NSMDASTLHVʳ	forked end, isoform C	motor neuron axon guidance	Drosophila melanogaster	NP_001259272.1	25	2018
4	LFRSSGSHAHGGDR	uncharacterized protein Dmel_CG14186	GlycosyltransferaseImported	Drosophila melanogaster	NP_649174.1	45.6	2018
1	DIIFQLKQEVDGK*	CENP-ana, isoform A	microtubule motor activity	Drosophila melanogaster	NP_001027247.1	45.2	2018
2	GENGNTQKTGSR*	tuberous sclerosis gene product-1 homolog	protein kinase binding	Drosophila melanogaster	AAD48502.1	29.2	2018
5	VVSGAASLNFDLR*	apolipoprotein lipid transfer particle	lipoprotein particle receptor binding	Drosophila melanogaster	XP_022572582.1	41.8	2018
4	NMRSAVEFLLSR*	D12	histone acetyltransferase activity	Drosophila melanogaster	NP_609228.2	41.8	2018
4	AFLEYGQTFADR*ʳ	alcohol dehydrogenase-related 21 kDa protein-like ͥ	alcohol dehydrogenase (NAD) activity	Drosophila obscura	XP_022222266.1	42.2	2018
2	DVLRTTIMSK*	T-complex protein 1 subunit theta	unfolded protein binding	Drosophila obscura	XP_022225892.2	25.4	2018
4	AASRNLAGFSDFTK*	hemicentin-1	mitotic cytokinesis	Drosophila obscura	XP_041449788.1	45.2	2018
1, 3	IERSCCIL*	GL15084	protein kinase activity	Drosophila persimilis	EDW29646.1	20.8	2018
2,5	AIFSSANLATNSLK*	GL16919	uncharacterized function	Drosophila persimilis	EDW25990.1	44.2	2018
1,5	KYPAPLIEAPHR*	death-inducer obliterator 1 isoform X1	mesoderm development	Drosophila persimilis	XP_022242626.1	27.5	2018
1,5	YPYEGLSHSFTVK*	neutral ceramidase	ceramidase activity	Drosophila pseudoobscura	XP_001257669.2	45.6	2018
6	LLLESGVTSTSLPK*ʳ	Phagocyte signaling-impaired protein	actin filament binding	Drosophila rhopaloa	XP_016976219.1	42.9	2018
6	SASTMSPVSPATPK*	uncharacterized protein LOC120442924 isoform X1	uncharacterized function	Drosophila santomea	XP_029479298.1	45.2	2018
4,6	CGTCSMTFPK*	RE1-silencing transcription factor	nucleic acid binding	Drosophila serrata	XP_020816151.1	27.5	2018
3	ARDSVVGVVGDWR*	uncharacterized protein LOC6726410 isoform X1	uncharacterized function	Drosophila simulans	XP_029152208.1	44.2	2018
Kingdom: Animalia; Phylum: Arthropoda; Class: Insecta; Order: Lepidoptera; Family: Pieridae
2	NCQNRPIMVNGKʵ ʵ	phosphoglucose isomerase, partial	glucose-6-phosphate isomerase activity	Colias eurytheme	ABB76198.1	29.7	2018
Kingdom: Animalia; Phylum: Arthropoda; Class: Insecta; Order: Coleoptera; Family: Curculionidae
4	YNIFSSTSLSIKʳʵ ʵ	cytochrome oxidase 1, partial (mitochondrion)	cytochrome-c oxidase activity	Naupactus verecundus ˟	AAF60082.1	27.5	2018
Kingdom: Animalia; Phylum: Arthropoda; Class: Insecta; Order: Coleoptera; Family: Tenebrionidae
1	LCAVYGNEAFK	transposase	methyltransferase activity	Forficula auricularia	AAP51089.1	28.8	2018
Kingdom: Animalia; Phylum: Mollusca; Class: Gastropoda; Order: Neogastropoda; Family: Conidae
3	CCGVPNAACPPCVCNKTCG	Alpha-conotoxin	toxin activity	Conus obscurus	P0C1W8.1	67.7	2018
Kingdom: Animalia; Phylum: Nematoda; Class: Chromadorea; Order: Rhabditida; Family: Onchocercidae
1	CRAGCIYSMGQFPGKʳ	gelsolin	actin filament binding	Brugia malayi	AAL91106.1	52.7	2018
Kingdom: Animalia; Phylum: Nematoda; Class: Chromadorea; Order: Rhabditida; Family: Rhabditidae
4,6	LHNMAHSMKCMR	C. briggsae CBR-MEL-28 protein	protein-containing complex scaffold activity	Caenorhabditis briggsae	XP_002642047.1	46.9	2018
3	VAAEAAEAEKVAQEQASTGAAATSHPQʳ	Probable 28S ribosomal protein S16, mitochondrial	structural constituent of ribosome	Caenorhabditis elegans	NP_001270640.1	82.1	2018
3	FASGTEQGSSFPSGLNGK	Uncharacterized protein CELE_F12B6.2	uncharacterized function	Caenorhabditis elegans	NP_501192.2	56.2	2018
6	FEIVTNDGNSTR*	hypothetical protein B9Z55_017125	multicellular organism development	Caenorhabditis nigoni	PIC22412.1	48.6	2018
5	IETINALAGKVDGLR*ʳ	hypothetical protein B9Z55_006149	uncharacterized function	Caenorhabditis nigoni	PIC46461.1	48.6	2018
Kingdom: Animalia; Phylum: Nematoda; Class: Trematoda; Order: Strigeidida; Family: Schistosomatidae
4,6	MPQSGNLQSPGTPR	SJCHGC06098 protein	uncharacterized function	Schistosoma japonicum	AAW27014.1	47.7	2018
Kingdom: Animalia; Phylum: Chordata; Class: Ascidiacea; Order: Enterogona ; Family: Cionidae
4	SDDGGFGSKPNSGFGK	Vasa homolog	nucleic acid binding	Ciona savignyi	BAB12217.1	50.7	2018
Kingdom: Animalia; Phylum: Chordata; Class: Teleostei; Order: Tetraodontiformes ; Family: Tetraodontidae
1	TEAPPGGLSGSAAQQR	unnamed protein product, partial	uncharacterized function	Tetraodon nigroviridis	CAF96112.1	49.8	2018
1	ACLANQLASQAFQSR	unnamed protein product, partial	uncharacterized function	Tetraodon nigroviridis	CAG12601.1	49.4	2018
1,4	CNASTDGSEHSVDGAR	unnamed protein product, partial	uncharacterized function	Tetraodon nigroviridis	CAG01079.1	52	2018
4	DADNSGGAVSSNTR	MLL	histone methyltransferase activity	Takifugu rubripes	AAC41277.1	42.9	2018
6	EDGSPPMDK*	Kif1 binding protein	transporter function	Takifugu rubripes	XP_002969525.1	22.9	2018
Kingdom: Animalia; Phylum: Chordata; Class: Teleostei; Order: Salmoniformes; Family: Salmonidae
1	AVLPEQTVSLNCK	immunoglobulin lambda-1 light chain-like	antigen binding	Oncorhynchus mykiss	ALR85722.1	42.9	2018
Kingdom: Animalia; Phylum: Chordata; Class: Teleostei; Order: Perciformes; Family: Chandidae
1,3,5	SGTSDGHIQTLVKLR	mitochondrial import inner membrane translocase	protein insertion into mitochondrial inner membrane	Parambassis ranga	XP_028254627.1	48.6	2018
Kingdom: Animalia; Phylum: Chordata; Class: Teleostei; Order: Perciformes; Family: Cichlidae
5	NVSLMVCSHVRᵜ	solute carrier family 12 member 2	cation:chloride symporter activity	Oreochromis niloticus	XP_002444497.1	29.7	2018
Kingdom: Animalia; Phylum: Chordata; Class: Teleostei; Order: Cypriniformes; Family: Cyprinidae
4	DLMGVANSTLVSGVSR	Insulin-like growth factor 1a receptor	phosphatidylinositol 2-kinase binding	Danio rerio	AAI62722.1	51.1	2018
3,5	IKHANTSPADTALVK	dyslexia susceptibility 1 candidate gene 1 protein	estrogen receptor binding	Danio rerio	NP_991251.1	48.6	2018
Kingdom: Animalia; Phylum: Chordata; Class: Dipnoi; Order: Lepidosireniformes; Family: Protopteridae
5	FGLQVFHAGTTVK	glycinamide ribonucleotide synthetase	catalytic activity	Protopterus annectens	BAD17878.1	42.5	2018
Kingdom: Animalia; Phylum: Chordata ; Class: Chondrostei; Order: Acipenseriformes; Family: Acipenseridae
4	TFGGGAAASPQFSR	desmin b isoform X1	structural molecule activity	Polyodon spathula	XP_041119270.1	44.2	2018
Kingdom: Animalia; Phylum: Chordata ; Class: Amphibia ; Order: Anura ; Family: Pipidae
6	MMTRGHFSVTLR	uncharacterized protein LOC724244 isoform X1	uncharacterized function	Xenopus laevis	XP_041429155.1	42.9	2018
4,3	NTHVRIFSIAATR	hypothetical protein XENTR_v10009182	uncharacterized function	Xenopus tropicalis	KAE8617727.1	44.2	2018
2	AASKTDASAAAK	Nucleolar and coiled-body phosphoprotein 1	nuclear localization sequence binding	Xenopus tropicalis	NP_001024819.1	25.8	2018
4	FGTDMQRGLSTAR	sodium/potassium-transporting ATPase subunit alpha-1	sodium:potassium-exchanging ATPase activity	Xenopus tropicalis	NP_989407.1	44.2	2018
Kingdom: Animalia; Phylum: Chordata ; Class: Reptilia; Order: Squamata; Family: Viperidae
4	ANPMVTPHNQ	cytochrome b, partial (mitochondrion)	electron transfer activity	Crotalus durissus terrificus	AAX77045.1	27.1	2018
3	FSDCSFSLPSRʳ	Snake venom metalloproteinase	toxin activity	Gloydius brevicaudus	O92515.1	28.4	2018
2	SDVTLNSFAEDVTVGECCDCVDLTTʳ	50 kDa venom protease	toxin activity	Proatheris superciliaris	P85006.1	82.2	2018
Kingdom: Animalia; Phylum: Chordata ; Class: Aves; Order: Passeriformes; Family: Aves: Tyrannidae
6	EEKMELTGSR	recombination activating protein 1, partial	endonuclease activity	Xenopsaris albinucha	ACS74429.1	25.4	2018
Kingdom: Animalia; Phylum: Chordata ; Class: Aves; Order: Galliformes; Family: Phasianidae
1	LEEKTDEVEIGIʳ	MHC B complex B-G subregion, partial	uncharacterized function	Gallus gallus	AAC59846.1	41.4	2018
Kingdom: Animalia; Phylum: Chordata; Class: Mammalia; Order: Rodentia; Family: Muridae
2	GTGSGGSSSYQGKQGGYSSQSNYSSʳ	interleukin enhancer-binding factor 2 isoform X1	enzyme binding	Mus musculus	XP_011240705.1	76.1	2018
6	TAAPPQSLLDVLFSʳ	X-linked lymphocyte-regulated protein 2	spermatid development	Mus musculus	EDL26550.1	45.6	2018
1	ASMDNQTDSGMVLASEEFEELESRʳ	Vascular endothelial growth factor receptor 2	tyrosine kinase activity	Mus musculus	NP_022055.1	80	2018
3	AGGSTHCRGGQTGVCLVMʳ	calcium/calmodulin-dependent protein kinase X1	calmodulin-dependent protein kinase activity	Mus musculus	XP_011227224.1	59.6	2018
4	EESQVPATQTVQRʳᵜ	A-kinase anchor protein 12 isoform alpha	protein kinase A binding	Rattus norvegicus	NP_476444.2	42.9	2018
6	ETAYIVERPSTTKʳ	Aa2-041	apoptotic process and others	Rattus norvegicus	AAP92572.1	44.2	2018
Kingdom: Animalia; Phylum: Chordata; Class: Mammalia; Order: Rodentia; Family: Sciuridae
6	EILCTATTVLR	PREDICTED: interleukin-4	growth factor activity	Marmota marmota	XP_015248069.1	28	2018
Kingdom: Animalia; Phylum: Chordata; Class: Mammalia; Order: Carnivora; Family: Canidae
4	AEQTEAEPKDVTPTEʳᵜ	A-kinase anchor protein 8	protein kinase A regulatory subunit binding	Canis lupus familiaris	NP_001007124.1	50.2	2018
Kingdom: Animalia; Phylum: Chordata; Class: Mammalia; Order: Artiodactyla; Family: Bovidae
3	DKDGSATHR*	Chromosome 12 C12orf46 homolog	uncharacterized function	Bos taurus	NP_001070507.1	20.8	2018
Kingdom: Animalia; Phylum: Chordata; Class: Mammalia; Order: Primates; Family: Cercopithecidae
1,3,5	STAADSGITAARCLVK	unnamed protein product	uncharacterized function	Macaca fascicularis	BAE00710.1	50.2	2018
5	GGSVFAAATGGEGNGRR	hypothetical protein	uncharacterized function	Macaca fascicularis	BAB02542.1	52	2018
Kingdom: Animalia; Phylum: Chordata; Class: Mammalia; Order: Primates; Family: Hominidae
4	RLAPAWPPYHTGGTIKʳ	Putative protease inhibitor WAP6	serine-type endopeptidase inhibitor activity	Homo sapiens	Q9BQY6.1	55.8	2018
4,6	AYGGSQGNLIFGKʳ	T cell receptor alpha chain, partial	uncharacterized function	Homo sapiens	AAA80946.1	42.6	2018
4,3	DAPGTSPSSPTPR	hCG1996741, partial	uncharacterized function	Homo sapiens	EAW62924.1	42.2	2018
*Sequences shown in main paper; Analyzed in Expasy; ᵜ The peptide is shared with sequences of the Enterobacteriacea family; ɫ Opportunistic pathogen; The taxonomic classification is included for each group of peptides found in the NCBI database,
Expasy, and ITIS, according to Ruggiero et al. (2015) and Baltimore, D (1971).
Collection sites: 1: Xochimilco (XO-CH); 2: Zumpango (ZUM-LK); 3: Guadalupe (GUA-LK); 4: Tenancingo (TGO-LGN); 5: Cocoyoc (CO-LGN); 6: Laja (LA-R).
