# Supplementary material for: A Preliminary proteomics-based assessment of biotic indicators in Central Mexican water bodies biotic indicators by proteomics in Mexican water bodies
Source: PLoS One. 2026 Feb 26;21(2):e0342705. doi: 10.1371/journal.pone.0342705 (PMC12944710; doi:10.1371/journal.pone.0342705)
Supplement: S4 Table — (XLSX) [file pone.0342705.s007.xlsx]

## Sheet: S4 Table
S4 Table. Peptides of protein isoforms identified in the collected samples with 100% identity match in the NCBI database.
Collection Site	Sequence	Submitted Name	Organism	NCBI Identifier	NCBI Score	Year
Kingdom: Animalia; Phylum: Arthropoda; Class: Insecta; Order: Diptera; Family: Culicidae
2	NYFSAGATFNYK	probable leucine--tRNA ligase, mitochondrial isoform X1	Aedes aegypti	XP_021505623.1	42.2	2018
5	EARYGNDMGDMK	uncharacterized protein LOC5558431 isoform X2	Aedes aegypti	XP_021504525.1	44.3	2018
1	AASFSNITAFR	uncharacterized protein LOC5559329 isoform X2	Aedes aegypti	XP_001645638.2	36.5	2018
2	MRSSEGGGSPR	LOW QUALITY PROTEIN: ankyrin repeat and KH domain-containing protein mask-like	Aedes albopictus	XP_029523600.1	36.5	2018
2	MRSSEGGGSPR	LOW QUALITY PROTEIN: ankyrin repeat and KH domain-containing protein mask-like	Aedes albopictus	XP_029523665.1	36.5	2018
2, 6	EASTTVNDNGK	LOW QUALITY PROTEIN: fibroin heavy chain	Aedes albopictus	XP_029508830.1	36.3	2018
6	ANKTASHHQSNR	putative uncharacterized protein DDB_G0291812 isoform X1	Aedes albopictus	XP_029515599.1	40.5	2018
6	ANKTASHHQSNR	putative uncharacterized protein DDB_G0291812 isoform X2	Aedes albopictus	XP_029515600.1	40.5	2018
6	ANKTASHHQSNR	putative uncharacterized protein DDB_G0293858 isoform X3	Aedes albopictus	XP_029515601.1	40.5	2018
6	ANKTASHHQSNR	putative uncharacterized protein DDB_G0293858 isoform X4	Aedes albopictus	XP_029515602.1	40.5	2018
6	ANKTASHHQSNR	putative uncharacterized protein DDB_G0293858 isoform X5	Aedes albopictus	XP_029515603.1	40.5	2018
6	ANKTASHHQSNR	putative uncharacterized protein DDB_G0291812 isoform X6	Aedes albopictus	XP_029515604.1	40.5	2018
6	ANKTASHHQSNR	putative uncharacterized protein DDB_G0291812 isoform X5	Aedes albopictus	XP_029515605.1	40.5	2018
6	ANKTASHHQSNR	putative uncharacterized protein DDB_G0293858 isoform X8	Aedes albopictus	XP_029515606.1	40.5	2018
6	ANKTASHHQSNR	putative uncharacterized protein DDB_G0282133 isoform X9	Aedes albopictus	XP_029515605.1	40.5	2018
Kingdom: Animalia; Phylum: Arthropoda; Class: Insecta; Order: Diptera; Family: Drosophilidae
4	HGAITSLSISANSK	Hermansky-Pudlak syndrome 5 protein homolog	Drosophila serrata	XP_020813089.1	43.9	2018
4	HGAITSLSISANSK	Hermansky-Pudlak syndrome 5 protein homolog	Drosophila santomea	XP_039493146.2	43.9	2018
4	HGAITSLSISANSK	pink, isoform B	Drosophila melanogaster	NP_001303455.1	43.9	2018
4,6	CGTCSMTFPK	PREDICTED: uncharacterized protein LOC108069931 isoform X1	Drosophila takahashii	XP_015015686.2	35.5	2018
4,6	CGTCSMTFPK	PREDICTED: uncharacterized protein LOC108069931 isoform X2	Drosophila takahashii	XP_015015685.2	35.5	2018
4,6	CGTCSMTFPK	PREDICTED: RE1-silencing transcription factor isoform X1	Drosophila ficusphila	XP_015048582.1	35.5	2018
4,6	CGTCSMTFPK	PREDICTED: RE1-silencing transcription factor isoform X2	Drosophila ficusphila	XP_015048583.1	35.5	2018
1,5	YPYEGLSHSFTVK	neutral ceramidase isoform X1	Drosophila pseudoobscura	XP_001355669.3	45.6	2018
1,5	YPYEGLSHSFTVK	eutral ceramidase isoform X2	Drosophila pseudoobscura	XP_015038524.1	45.6	2018
6	SAPMLATNK	serine/threonine-protein phosphatase beta isoform X2	Drosophila erecta	XP_001955235.1	31.2	2018
1,5	KYPAPLIEAPHR	death-inducer obliterator 1 isoform X2	Drosophila persimilis	XP_026845805.1	42.6	2018
1,5	KYPAPLIEAPHR	death-inducer obliterator 1 isoform X3	Drosophila persimilis	XP_026845808.1	42.6	2018
1,5	KYPAPLIEAPHR	death-inducer obliterator 1 isoform X4	Drosophila persimilis	XP_026845809.1	42.6	2018
6	SASTMSPVSPATPK	uncharacterized protein LOC120443924 isoform X1	Drosophila santomea	XP_039459298.1	45.2	2018
6	SASTMSPVSPATPK	uncharacterized protein LOC120443924 isoform X2	Drosophila santomea	XP_039459299.1	45.2	2018
2	AAPSSAPSSSR	uncharacterized protein Dana_GF11115, isoform B	Drosophila ananassae	XP_001961208.2	33.5	2018
1	DIIFQLKQEVDGK	CENP-ana, isoform B	Drosophila melanogaster	NP_001285839.1	45.2	2018
3	NAANTSCSTQGTR	GTPase-activating protein isoform X1	Drosophila willistoni	XP_023032918.1	42.6	2018
3	NAANTSCSTQGTR	GTPase-activating protein isoform X2	Drosophila willistoni	XP_023032919.1	42.6	2018
4	FIDVCQPGPADPTR	short spindle 3, isoform A	Drosophila melanogaster	NP_609915.2	49.4	2018
4	FIDVCQPGPADPTR	short spindle 3, isoform B	Drosophila melanogaster	NP_001286069.1	49.4	2018
4	AINIMFGTDVPK	uncharacterized protein LOC108083352 isoform X1	Drosophila kikkawai	XP_041630883.1	42.6	2018
4	AINIMFGTDVPK	uncharacterized protein LOC108083352 isoform X2	Drosophila kikkawai	XP_015034606.1	42.6	2018
1, 3	IERSCCIL	serine/threonine-protein kinase MARK1 isoform X1	Drosophila guanche	XP_034126208.1	30.8	2018
1, 3	IERSCCIL	serine/threonine-protein kinase MARK1 isoform X2	Drosophila obscura	XP_022224680.1	30.8	2018
4	AASRNLAGFSDFTK	neural cell adhesion molecule 1-A isoform X1	Drosophila mauritiana	XP_033151212.1	45.2	2018
3	ARDSVVGVVGDWR	Rho GTPase activating protein at 18B, isoform C	Drosophila melanogaster	NP_553352.2	44.3	2018
2,6	AIFSSANLATNSLK	uncharacterized protein LOC4804469	Drosophila pseudoobscura	XP_001361025.3	44.3	2018
2,6	AIFSSANLATNSLK	uncharacterized protein LOC6592406	Drosophila persimilis	XP_026841638.1	44.3	2018
3,6	RSSSVTSTVSSTSRʳ	meiotic from via salaria 332, isoform B	Drosophila melanogaster	NP_001286505.1	42.6	2018
Kingdom: Animalia; Phylum: Arthropoda; Class: Insecta; Order: Coleoptera; Family: Tenebrionidae
5	APKIVNSK	PREDICTED: telomerase reverse transcriptase isoform X2	Tribolium castaneum	XP_008199630	25.4	2018
Kingdom: Animalia; Phylum: Chordata; Class: Teleostei; Order: Cypriniformes; Family: Cyprinidae
4,3	DLMGVANSTLVSGVSR	insulin-like growth factor 1 receptor isoform X1	Danio rerio	XP_015205385.1	51.1	2018
4,3	GDRGMPGPQGSTGPK	collagen alpha-2(XI) chain isoform X2	Danio rerio	XP_015205541.1	49.4	2018
4,3	GDRGMPGPQGSTGPK	collagen alpha-2(XI) chain isoform X3	Danio rerio	XP_005159502.1	49.4	2018
4,3	GDRGMPGPQGSTGPK	collagen alpha-2(XI) chain isoform X5	Danio rerio	XP_005159505.1	49.4	2018
4,3	GDRGMPGPQGSTGPK	collagen alpha-2(XI) chain isoform X6	Danio rerio	XP_005159505.1	49.4	2018
4,3	GDRGMPGPQGSTGPK	collagen alpha-2(XI) chain isoform 2 precursor	Danio rerio	NP_001315194.1	49.4	2018
4,3	GDRGMPGPQGSTGPK	collagen alpha-2(XI) chain isoform 1 precursor	Danio rerio	NP_001053461.2	49.4	2018
Kingdom: Animalia; Phylum: Chordata; Class: Amphibia; Order: Anura; Family: Pipidae
4	NTHVRIFSIAATR	hypothetical protein XENTR_v10009183 [Xenopus tropicalis]	Xenopus tropicalis	KAE8615525.1	44.3	2018
4	NTHVRIFSIAATR	tropomodulin-3	Xenopus tropicalis	NP_001016924.1	44.3	2018
2	AASKTDASAAAK	nucleolar and coiled-body phosphoprotein 1 isoform X2	Xenopus tropicalis	XP_031560812.1	35.8	2018
2	AASKTDASAAAK	nucleolar and coiled-body phosphoprotein 1	Xenopus tropicalis	NP_001034819.1	35.8	2018
Kingdom: Animalia; Phylum: Chordata; Class: Mammalia; Order: Rodentia; Family: Muridae
6	TAAPPQSLLDVLFS	X-linked lymphocyte-regulated protein 3A isoform X1	Mus musculus	XP_011245858.1	45.6	2018
6	TAAPPQSLLDVLFS	mCG114264, isoform CRA_b, partial	Mus musculus	EDL26550.1	45.6	2018
6	TAAPPQSLLDVLFS	X-linked lymphocyte-regulated protein 3C isoform X2	Mus musculus	XP_006528010.1	45.6	2018
6	TAAPPQSLLDVLFS	X-linked lymphocyte-regulated protein 3B isoform 2	Mus musculus	NP_001392535.1	45.6	2018
2	GTGSGGSSSYQGKQGGYSSQSNYSS	interleukin enhancer-binding factor 3 isoform 2	Mus musculus	NP_001036152.1	56.1	2018
2	GTGSGGSSSYQGKQGGYSSQSNYSS	interleukin enhancer-binding factor 3 isoform X1	Mus musculus	XP_011240505.1	56.1	2018
2	GTGSGGSSSYQGKQGGYSSQSNYSS	interleukin enhancer-binding factor 3 isoform X2	Mus musculus	XP_006510092.1	56.1	2018
2	GTGSGGSSSYQGKQGGYSSQSNYSS	interleukin enhancer-binding factor 3 isoform X3	Mus musculus	XP_036010513.1	56.1	2018
2	GTGSGGSSSYQGKQGGYSSQSNYSS	interleukin enhancer-binding factor 3 isoform X4	Mus musculus	XP_036010514.1	56.1	2018
2	GTGSGGSSSYQGKQGGYSSQSNYSS	interleukin enhancer-binding factor 3 isoform X5	Mus musculus	XP_036010515.1	56.1	2018
3	AGGSTHCRGGQTGVCLVM	calcium/calmodulin-dependent protein kinase I gamma, isoform CRA_a	Mus musculus	EDL12943.1	59.6	2018
3	AGGSTHCRGGQTGVCLVM	calcium/calmodulin-dependent protein kinase type 1G isoform X2	Mus musculus	XP_030108815.1	59.6	2018
4	EESQVPATQTVQR	PREDICTED: A-kinase anchor protein 12 isoform X1	Rattus norvegicus	XP_006225909.1	43.9	2018
4	EESQVPATQTVQR	PREDICTED: A-kinase anchor protein 12 isoform X2	Rattus norvegicus	XP_006225910.1	43.9	2018
4	ETAYIVERPSTTK	PREDICTED: bcl-2-associated transcription factor 1 isoform X2	Rattus norvegicus	XP_006225516.1	44.3	2018
4	ETAYIVERPSTTK	PREDICTED: bcl-2-associated transcription factor 1 isoform X3	Rattus norvegicus	XP_006225515.1	44.3	2018
4	ETAYIVERPSTTK	PREDICTED: bcl-2-associated transcription factor 1 isoform X4	Rattus norvegicus	XP_006225518.1	44.3	2018
*Sequences shown in main paper; Analyzed in Expasy; ᵜ The peptide is shared with sequences of the Enterobacteriacea family; ɫ Opportunistic pathogen; The taxonomic classification is included for each group of peptides found in the NCBI database,
Expasy, and ITIS, according to Ruggiero et al. (2015) and Baltimore, D (1951).
Collection sites: 1: Xochimilco (XO-CH); 2: Zumpango (ZUM-LK); 3: Guadalupe (GUA-LK); 4: Tenancingo (TGO-LGN); 5: Cocoyoc (CO-LGN); 6: Laja (LA-R).
