# Supplementary material for: A Preliminary proteomics-based assessment of biotic indicators in Central Mexican water bodies biotic indicators by proteomics in Mexican water bodies
Source: PLoS One. 2026 Feb 26;21(2):e0342705. doi: 10.1371/journal.pone.0342705 (PMC12944710; doi:10.1371/journal.pone.0342705)
Supplement: S5 Table — (XLSX) [file pone.0342705.s008.xlsx]

## Sheet: S5 Table
S5 Table. Peptides of conserved proteins from organisms identified in collected samples with 100% identity match in the NCBI database.
Collection Site	Sequence	Protein Name	Molecular Function	Conserved Along the Phylum	Organism	NCBI Identifier	NCBI Score	Year
3	GVDLLLQVADR	Glycogen synthase	starch synthase activity	Cyanobacteria	Synechococcus sp.	WP_130129361.1	36.7	2018
4	AADSNEAMK	nucleoside-diphosphate kinase	nucleoside diphosphate kinase activity	Proteobacteria	Photorhabdus laumondii	WP_011146637.1	31.2	2018
2,4,6	WMKPNGGGTK	superoxide dismutase	superoxide dismutase activity	Proteobacteria	Bradyrhizobium sp.	MBI5321798.1	36.7	2018
2,6	AAITQVMR	replication endonuclease	carbohydrate binding	Proteobacteria	Yersinia sp.	AJJ22481.1	29.1	2018
3	GDTKAKALK	heavy metal translocating P-type ATPase	ATP-binding	Proteobacteria and Bacteriodetes	Aliarcobacter cryaerophilus	WP_105910872.1	29.1	2018
3	AKAKNMPK	UDP-glucose--hexose-1-phosphate uridylyltransferase	Catalityc activity	Bacillota	Lactobacillus sp.	MCH4170403.1	28.6	2018
1	GDSSHSLSR	glutamic acid-rcih protein	inhibitor of cyclic nucleotide-gated channels	Miozoa	Toxoplasma gondii	XP_018638419.1	29.5	2018
1,1,3	THKSAIGR	Ras guanine nucleotide exchange factor, putative	Ras guanyl-nucleotide exchange factor activity	Amoebozoa	Entamoeba histolytica	XP_656781.1	27.4	2018
3	GKKGLKKKVVDPFTRKEWFDIKʳ	ribosomal 40S subunit protein S1B	structural constituent of ribosome	Ascomycota	Saccharomyces cerevisiae	NP_013648.1	74.4	2018
1,3,5	KTSCTDIVLNGIK	endopolygalacturonase	polygalacturonase activity	Ascomycota	Colletotrichum sp.	CAA64727.1	43.9	2018
4	EVNIEKGST	alcohol dehydrogenase-like 1 isoform X1	catalytic activity and cofactor	Tracheophyta	Sesamum indicum	XP_011081966.1	30.8	2018
6	AKMTQTASK	hemocyanin subunit	metal ion binding and oxidoreductase activity	Arthropoda	Callinectes sapidus	AAF64305.1	30.8	2018
3	NAANTSCSTQGTR	Gap1	GTPase activator activity	Arthropoda	Drosophila busckii	ALC43680.1	42.6	2018
4	MNSAVLATK	transposase	protein dimerization activity	Arthropoda	Bactrocera dorsalis	AAL93203.1	30.8	2018
5	APKIVNSK	telomerase reverse transcriptase isoform X1	RNA binding	Arthropoda	Tribolium castaneum	XP_008199629.1	27.4	2018
3	GMEYLASQKFVHR	protein tyrosine kinase	ATP binding and protein tyrosine kinase activity	Porifera	Ephydatia fluviatilis	BAA81715.3	46.4	2018
4	LLQVPLEKGQSARʳ	pepsinogen 1	aspartic-type endopeptidase activity	Chordata	Thunnus orientalis	BAG48263.1	42.6	2018
4,3	GDRGMPGPQGSTGPK	collagen type XI alpha-2	extracellular matrix structural constituent	Chordata	Danio rerio	XP_005159499.1	49.4	2018
3	IPIIDGDGKʳ	KpsF/GutQ family sugar-phosphate isomerase	Catalytic activity	Planctomycetota	Phycisphaerales bacterium	MCC5786699.1	31.6	2018
6	GPATLQATK	5-hydroxytryptamine receptor 3A precursor	extracellular ligand-gated ion channel activity	Chordata	Cavia porcellus	NP_001166178.1	29.5	2018
5	ALEISDCKK	insulin-like growth factor binding protein 1	insulin-like growth factor binding	Chordata	Ovis aries	AAG48350.1	31.6	2018
6	NELDAANMSMRVRʵ	brain-derived neurotrophic factor, partial	growth factor activity	Chordata	Noctilio albiventris	AAV93045.1	42.6	2018
*Sequences shown in main paper; Analyzed in Expasy; ᵜ The peptide is shared with sequences of the Enterobacteriacea family; ɫ Opportunistic pathogen; The taxonomic classification is included for each group of peptides found in the NCBI database,
Expasy, and ITIS, according to Ruggiero et al. (2015) and Baltimore, D (1971).
Collection sites: 1: Xochimilco (XO-CH); 2: Zumpango (ZUM-LGN); 3: Guadalupe (GUA-LK); 4: Tenancigo (TGO-LGN); 5: Cocoyoc (CO-LGN); 6: Laja (LA-R).
