# Supplementary material for: A Preliminary proteomics-based assessment of biotic indicators in Central Mexican water bodies biotic indicators by proteomics in Mexican water bodies
Source: PLoS One. 2026 Feb 26;21(2):e0342705. doi: 10.1371/journal.pone.0342705 (PMC12944710; doi:10.1371/journal.pone.0342705)
Supplement: S6 Table — (XLSX) [file pone.0342705.s009.xlsx]

## Sheet: S6 Table (Family)
S6 Table. Unique and o-occurring families identified in the sampled water bodies.
XO-CH | ZUM-LGN | GUA-LK | TGO-LGN | CO-LGN | LA-R	LA-R	TGO-LGN	GUA-LK	ZUM-LGN	XO-CH	ZUM-LGN | TGO-LGN | LA-R	CO-LGN	XO-CH | ZUM-LGN | GUA-LK | TGO-LGN | LA-R	TGO-LGN | LA-R	XO-CH | GUA-LK | CO-LGN	XO-CH | GUA-LK | TGO-LGN | CO-LGN	XO-CH | GUA-LK | TGO-LGN | CO-LGN | LA-R	XO-CH | TGO-LGN | LA-R	XO-CH | ZUM-LGN | GUA-LK | LA-R	XO-CH | TGO-LGN | CO-LGN | LA-R	ZUM-LGN | GUA-LK | TGO-LGN | LA-R	XO-CH | ZUM-LGN | TGO-LGN | CO-LGN | LA-R	XO-CH | ZUM-LGN	ZUM-LGN | GUA-LK	ZUM-LGN | CO-LGN	ZUM-LGN | LA-R	TGO-LGN | CO-LGN	CO-LGN | LA-R	ZUM-LGN | CO-LGN | LA-R	ZUM-LGN | GUA-LK | TGO-LGN | CO-LGN | LA-R	XO-CH | GUA-LK	XO-CH | TGO-LGN	ZUM-LGN | TGO-LGN	GUA-LK | CO-LGN	XO-CH | GUA-LK | LA-R	XO-CH | TGO-LGN | CO-LGN	ZUM-LGN | GUA-LK | TGO-LGN	ZUM-LGN | GUA-LK | CO-LGN	GUA-LK | TGO-LGN | CO-LGN	XO-CH | GUA-LK | TGO-LGN | LA-R	XO-CH | GUA-LK | CO-LGN | LA-R	GUA-LK | TGO-LGN | CO-LGN | LA-R	XO-CH | ZUM-LGN | GUA-LK | TGO-LGN | CO-LGN
Culicidae	Moraxellaceae	Tephritidae	Arcobacteraceae	Campylobacteraceae	Natronincolaceae	Tombusviridae	Cortinariaceae	Brassicaceae	Chloroflexaceae	Glomerellaceae	Pseudobdellovibrionaceae	Clostridiaceae	Chlamydiaceae	Paracoccaceae	Caulobacteraceae	Hominidae	Helicobacteraceae	Flaviviridae	Pasteurellaceae	Peptococcaceae	Debaryomycetaceae	Ixodidae	Noctilionidae	Comamonadaceae	Onygenaceae	Micrococcaceae	Podosporaceae	Morganellaceae	Salicaceae	Alcaligenaceae	Gleicheniaceae	Viperidae	Nectriaceae	Danionidae	Legionellaceae	Chlorobiaceae	Rhabditidae	Saccharomycetaceae
Anaplasmataceae	Portunidae	Nitrobacteraceae	Coronaviridae	Pieridae	Araneidae	Burkholderiaceae	Francisellaceae	Enterobacteriaceae	Leptospiraceae	Cercopithecidae	Folliculinidae	Corynebacteriaceae	Streptococcaceae	Fabaceae	Cryptococcaceae	Schizosaccharomycetaceae	Trypanosomatidae	Rhodospirillaceae	Fusobacteriaceae	Phyllobacteriaceae	Porphyromonadaceae	Solanaceae	Psychromonadaceae	Xanthomonadaceae	Lactobacillaceae
Aspergillaceae	Caviidae	Canidae	Anaeromyxobacteraceae	Colwelliaceae	Onchocercidae	Chromobacteriaceae	Isochrysidaceae	Ectothiorhodospiraceae	Caprifoliaceae	Haloarculaceae	Thermococcaceae	Cryptosporidiidae	Tetraodontidae	Neisseriaceae	Poxviridae	Pipidae	Staphylococcaceae
Dehalococcoidaceae	Chaetomiaceae	Unikaryonidae	Bovidae	Endomicrobiaceae	Enterococcaceae	Coxiellaceae	Roseobacteraceae	Candidatus Brocadiaceae	Schistosomatidae	Ambassidae	Thermotogaceae	Poaceae
Dictyosteliaceae	Geobacteraceae	Euglenaceae	Circoviridae	Frankiaceae	Forficulidae	Deinococcaceae	Cichlidae	Muridae	Theileriidae	Orthoherpesviridae
Drosophilidae	Sciuridae	Gentianaceae	Conidae	Methanococcaceae	Phasianidae	Sordariaceae	Protopteridae	Rhizobiaceae
Entamoebidae	Pneumoviridae	Microbacteriaceae	Spongillidae	Pichiaceae	Salmonidae	Nitrosomonadaceae	Paramyxoviridae	Syntrophobacteraceae
Hexamitidae	Methanospirillaceae	Curculionidae	Theraphosidae	Pirellulaceae	Sedoreoviridae	Desulfuromonadaceae	Tenebrionidae	Tetrahymenidae
Methanosarcinaceae	Myxococcaceae	Polyodontidae	Hydridae	Sulfolobaceae	Phaeosphaeriaceae	Synechococcaceae
Mycobacteriaceae	Picrophilaceae	Glomeraceae	Desulfovibrionaceae	Symbiobacteriaceae	Sarcocystidae	Mycoplasmoidaceae
Sphingomonadaceae	Pseudoalteromonadaceae	Pedaliaceae	Elapidae	Merismopediaceae
Bacillaceae	Flavobacteriaceae	Stichodactylidae	Aphanothecaceae	Yersiniaceae
Plasmodiidae	Pyriculariaceae	Scombridae	Sclerotiniaceae
Pseudomonadaceae	Thermaceae	Tymoviridae
Shewanellaceae	Microcoleaceae
Streptomycetaceae	Tyrannidae
Treponemataceae
Vibrionaceae
Dipodascaceae
Collection sites: 1: Xochimilco (XO-CH); 2: Zumpango (ZUM-LGN); 3: Guadalupe (GUA-LK); 4: Tenancingo (TGO-LGN); 5: Cocoyoc (CO-LGN); 6: Laja (LA-R).
