# Supplementary material for: A Preliminary proteomics-based assessment of biotic indicators in Central Mexican water bodies biotic indicators by proteomics in Mexican water bodies
Source: PLoS One. 2026 Feb 26;21(2):e0342705. doi: 10.1371/journal.pone.0342705 (PMC12944710; doi:10.1371/journal.pone.0342705)
Supplement: S7 Table — (XLSX) [file pone.0342705.s010.xlsx]

## Sheet: S7 Table (Genus)
S7 Table. Unique and co-occurring genera identified in the sampled water bodies
ZUM-LGN	LA-R	TGO-LGN	GUA-LK	XO-CH	XO-CH|ZUM-LGN|GUA-LK|TGO-LGN|CO-LGN|LA-R	CO-LGN	ZUM-LGN|TGO-LGN|LA-R	TGO-LGN|LA-R	XO-CH|ZUM-LGN|GUA-LK|TGO-LGN|LA-R	XO-CH|GUA-LK|TGO-LGN|CO-LGN|LA-R	XO-CH|GUA-LK|TGO-LGN|CO-LGN	ZUM-LGN|CO-LGN	XO-CH|GUA-LK|CO-LGN	ZUM-LGN|GUA-LK|TGO-LGN|LA-R	XO-CH|ZUM-LGN|GUA-LK|LA-R	XO-CH|ZUM-LGN|TGO-LGN|LA-R	XO-CH|TGO-LGN|CO-LGN|LA-R	XO-CH|ZUM-LGN|TGO-LGN|CO-LGN|LA-R	XO-CH|TGO-LGN	XO-CH|CO-LGN	ZUM-LGN|GUA-LK	GUA-LK|CO-LGN	CO-LGN|LA-R	XO-CH|GUA-LK|LA-R	XO-CH|TGO-LGN|CO-LGN	XO-CH|GUA-LK|CO-LGN|LA-R	ZUM-LGN|GUA-LK|TGO-LGN|CO-LGN|LA-R	XO-CH|ZUM-LGN	XO-CH|GUA-LK	ZUM-LGN|TGO-LGN	ZUM-LGN|LA-R	GUA-LK|LA-R	TGO-LGN|CO-LGN	XO-CH|ZUM-LGN|GUA-LK	XO-CH|ZUM-LGN|LA-R	XO-CH|TGO-LGN|LA-R	ZUM-LGN|GUA-LK|CO-LGN	ZUM-LGN|CO-LGN|LA-R	GUA-LK|TGO-LGN|CO-LGN	XO-CH|GUA-LK|TGO-LGN|LA-R	GUA-LK|TGO-LGN|CO-LGN|LA-R
Actinobacillus	Acinetobacter	Bactrocera	Aliarcobacter	Alkaliphilus	Aspergillus	Cortinarius	Betacarmovirus	Agrobacterium	Capsella	Anaplasma	Bdellovibrio	Desulforamulus	Colletotrichum	Homo	Mus	Escherichia	Caulobacter	Aedes	Podospora	Shigella	Fusobacterium	Methanosarcina	Noctilio	Bordetella	Dicranopteris	Chlorobium	Bacillus	Hepacivirus	Arthrobacter	Ureaplasma	Xanthomonas	Brassica	Solanum	Arabidopsis	Novosphingobium	Chlamydia	Fusarium	Rhodoferax	Danio	Legionella	Caenorhabditis
Aliivibrio	Callinectes	Blochmannia	Alphacoronavirus	Araneus	Dehalococcoides	Eremothecium	Burkholderia	Chloroflexus	Halorhodospira	Anopheles	Eufolliculina	Ligilactobacillus	Macaca	Schizosaccharomyces	Neisseria	Mycobacterium	Cryptococcus	Helicobacter	Tetraodon	Varicellovirus	Saccharomyces	Populus	Psychromonas	Medicago	Leishmania	Mycolicibacterium	Coccidioides
Basfia	Cavia	Bradyrhizobium	Anaeromyxobacter	Brugia	Dictyostelium	Francisella	Chromobacterium	Lactococcus	Kuenenia	Clostridium	Nakaseomyces	Mesorhizobium	Natronomonas	Shewanella	Paracoccus	Trypanosoma	Yatapoxvirus	Staphylococcus aureus
Caballeronia	Chaetomium	Canis	Bos	Cereibacter	Drosophila	Isochrysis	Coxiella	Leptospira	Rhizobium	Corynebacterium	Pyrococcus	Xylella	Parambassis	Xenopus
Campylobacter	Debaryomyces	Crotalus	Circovirus	Enterococcus	Entamoeba	Jannaschia	Deinococcus	Patrinia	Salmonella	Cryptosporidium	Thermotoga
Candida	Geobacillus	Encephalitozoon	Conus	Forficula	Giardia	Mardivirus	Ehrlichia	Rattus	Syntrophobacter	Oryza
Colias	Geobacter	Euglena	Ephydatia	Gallus	Methanococcoides	Oreochromis	Neurospora	Schistosoma	Tetrahymena
Colwellia	Lactiplantibacillus	Halenia	Glaesserella	Klebsiella	Oceanobacillus	Protopterus	Nitrosomonas	Takifugu
Endomicrobium	Marmota	Ixodes	Gloydius	Oncorhynchus	Plasmodium	Rhipicephalus	Nitrosospira	Theileria
Frankia	Metapneumovirus	Leifsonia	Haplopelma	Orbivirus	Pseudomonas	Salemvirus	Pelobacter
Kluyveromyces	Methanospirillum	Naupactus	Hydra	Parastagonospora	Sphingopyxis	Tribolium	Synechococcus
Lupinus	Mycoplasmoides	Oenococcus	Lactobacillus	Rickettsia	Streptomyces
Methanococcus	Myxococcus	Photorhabdus	Nitratidesulfovibrio	Rotavirus	Treponema
Ogataea	Picrophilus	Polyodon	Pasteurella	Streptococcus	Vibrio
Porphyromonas	Polaromonas	Rhizophagus	Phycisphaeraceae	Toxoplasma	Yarrowia
Proatheris	Porticoccaceae	Sesamum	Rippkaea
Proteus	Pseudoalteromonas	Stichodactyla	Simplexvirus
Rhodopirellula	Psychroflexus	Thunnus	Sclerotinia
Rhodospirillum	Pyricularia	Thioalkalivibrio
Saccharolobus	Shouchella	Tymovirus
Symbiobacterium	Sphingobium
Synechocystis	Thermus
Trypanoplasma	Trichodesmium
Wolinella	Xenopsaris
Yersinia
Collection sites: 1: Xochimilco (XO-CH); 2: Zumpango (ZUM-LGN); 3: Guadalupe (GUA-LK); 4: Tenancingo (TGO-LGN); 5: Cocoyoc (CO-LGN); 6: Laja (LA-R).
